# Supplementary material for: Characteristics of endoplasmic reticulum stress in colorectal cancer for predicting prognosis and developing treatment options
Source: Cancer Med. 2023 Mar 31;12(10):12000–17. doi: 10.1002/cam4.5874 (PMC10242314; doi:10.1002/cam4.5874)
Supplement: Supplementary file 5 — Table S1. [file CAM4-12-12000-s002.csv]

Primer name	Sequence(5' to 3')
COMP-F	CAGATGGAGCAAACGTATTGG
COMP-R	GAAGACTTCACAGCCTTGAGTT
COL11A1-F	GTGAAGTCATTCAGCCTTTACC
COL11A1-R	ATTTCTTCCATTCCATCCGAGT
SERPINE1-F	AACGTGGTTTTCTCACCCTAT
SERPINE1-R	CAATCTTGAATCCCATAGCTGC
SPP1-F	CAAACGCCGACCAAGGAAAA
SPP1-R	GGCCACAGCATCTGGGTATT
