# Supplementary material for: Characteristics of endoplasmic reticulum stress in colorectal cancer for predicting prognosis and developing treatment options
Source: Cancer Med. 2023 Mar 31;12(10):12000–17. doi: 10.1002/cam4.5874 (PMC10242314; doi:10.1002/cam4.5874)
Supplement: Supplementary file 6 — Supplementary Table S2. [file CAM4-12-12000-s006.csv]

id	futime	fustat	DDIT3	TERT	PPARGC1A	ATP2A1	GRP	TRAP1	CD36	CXCL1	TRPV3	UTS2	OGT	NOL3	STC2	BDNF	TIMP1	C3orf70	riskScore	Risk
TCGA-A6-6780	1.676712329	0	5.263311	2.934917	4.843969	2.22586	1.736842	4.904947	3.35855	6.631363	1.922589	1.781768	6.332468	4.213356	4.739432	2.071893	8.040467	4.034824	6.295308745	low
TCGA-CM-5868	1.419178082	0	5.81865	2.704263	2.377709	1.966018	5.184084	5.409182	4.329481	6.052301	1.92527	1.940002	5.454197	4.778677	3.915136	1.965591	10.172647	3.304708	7.650442825	high
TCGA-AF-3911	3.145205479	0	5.773742	2.557769	1.919192	2.016338	3.192183	5.282748	2.243027	7.71467	1.984272	1.432971	5.977058	4.485359	4.91139	2.178422	9.066226	2.872078	7.229840079	high
TCGA-CM-6165	1.336986301	0	4.659449	2.423357	3.771038	1.846951	3.200045	4.929483	2.559382	6.283543	2.058149	2.902149	5.690315	3.957968	3.136595	2.137631	9.748165	3.074219	6.313602269	low
TCGA-AA-3956	2.835616438	0	5.527036	2.767575	3.352897	2.253964	2.905422	5.167826	3.302366	7.669275	2.644471	2.029709	5.911524	4.916847	3.273874	2.234799	9.337181	3.847005	7.599321427	high
TCGA-AA-3527	0.003	0	4.317503	2.808684	1.955412	2.44558	2.851471	6.640271	1.776119	5.954101	1.978928	2.021951	4.27106	4.933593	4.105732	1.892735	9.441373	2.339346	6.655735725	low
TCGA-CA-6716	1.016438356	0	4.230979	2.423237	2.552505	1.982732	3.208494	4.903626	1.753245	4.79196	1.942025	3.686182	5.766904	5.259693	3.641244	2.347636	9.998494	3.50089	7.410151178	high
TCGA-D5-6930	1.112328767	0	4.797277	2.940896	2.447664	1.977981	3.510682	5.165505	2.014144	7.028649	1.930836	1.730917	4.701647	4.96314	2.91165	2.116438	10.349331	4.500022	7.21266598	high
TCGA-AY-A8YK	1.569863014	0	6.080262	3.159919	3.330426	2.279805	1.751578	5.717497	2.042502	7.347873	2.433227	1.814822	6.704728	4.982933	4.708658	1.977702	9.973874	3.757675	7.444655117	high
TCGA-CM-6164	2.419178082	0	5.476714	2.731456	2.540604	2.046683	3.289459	5.166564	1.833	6.539471	2.028604	1.470473	6.06822	4.3172	4.634747	2.007487	9.725643	4.110397	6.995424702	low
TCGA-D5-6530	1.701369863	0	5.512771	2.74191	2.510526	2.086641	1.921843	5.20176	2.037987	8.9542	1.920952	1.399162	5.352354	4.782974	4.857104	1.945039	8.17892	4.716284	6.596357773	low
TCGA-G4-6323	1.147945205	0	5.271014	2.545755	3.550592	2.247969	1.717933	4.70143	1.905505	7.465793	2.083564	3.146681	5.798177	4.697016	2.176836	2.096965	9.105543	3.765248	6.73668724	low
TCGA-NH-A50V	1.610958904	0	5.65252	2.912116	3.618672	2.118005	4.003118	5.042222	1.862795	9.657619	1.957208	1.78188	6.365616	5.209782	3.371157	2.168137	10.015545	3.969101	7.388951832	high
TCGA-AG-A00H	2.164383562	0	5.831304	2.69455	2.270841	2.016722	4.427589	5.41644	1.959784	5.837236	1.911761	1.660585	5.497335	5.009783	4.333139	2.11433	9.81119	3.3987	7.41208102	high
TCGA-A6-5661	2.794520548	0	3.816378	2.670022	2.969088	2.310232	1.877231	4.483838	1.964082	8.374657	2.355536	1.507318	5.320112	3.829467	2.548259	2.875778	8.731202	4.089465	6.976933503	low
TCGA-A6-4107	2.704109589	0	5.381596	2.533954	3.008764	2.046308	6.116406	5.184582	2.120946	6.967414	1.971116	2.192484	5.110651	4.505864	2.478569	2.076041	10.393682	3.508459	7.061811999	low
TCGA-CI-6620	2.764383562	0	5.073178	3.044711	1.866081	2.047151	2.598115	5.620432	2.429666	7.162722	1.927423	1.434679	5.479433	4.357759	3.59821	2.241801	8.550256	3.736145	6.802763464	low
TCGA-AY-4070	1.35890411	1	5.791152	2.993731	1.927413	2.254908	3.690895	4.993307	2.09719	7.404857	2.505887	1.4167	5.850233	4.677015	4.878559	2.22053	10.418236	3.8472	8.449435117	high
TCGA-QL-A97D	1.824657534	0	6.291568	2.528121	2.365444	2.279034	1.878302	5.42284	1.899151	9.564333	2.182864	1.434417	5.485707	4.309678	2.951789	1.972328	7.168932	3.256686	6.247697422	low
TCGA-AA-3530	1.589041096	0	5.6609	3.129495	3.377827	1.97679	2.177525	5.401969	2.34132	6.262785	2.151019	1.46264	6.810389	4.608955	4.231782	1.989083	9.51102	4.82271	6.815182621	low
TCGA-A6-5666	2.726027397	0	4.826865	2.51057	1.80809	1.879603	1.663931	5.470564	2.360648	5.370749	1.942025	1.933942	5.917715	3.988178	4.619308	1.998192	9.762628	3.805499	6.485428757	low
TCGA-AA-3655	5.084931507	0	4.908567	2.471597	3.726775	2.124075	2.586976	5.255177	2.303055	8.234298	2.253536	1.528295	6.093525	4.743376	5.026691	2.084177	9.883988	2.510971	7.008449573	low
TCGA-A6-5656	2.742465753	0	4.730945	2.694161	3.593264	2.17863	2.251377	4.579231	2.647491	7.031133	2.235173	2.111187	7.40025	4.583949	3.438209	2.669106	8.302447	3.811167	7.243494237	high
TCGA-A6-6653	2.032876712	0	5.579516	2.909437	2.891359	1.889473	1.841852	5.052564	2.255589	8.074793	1.911249	1.3997	4.357738	4.481673	3.470848	2.066801	9.171353	4.18821	6.544674512	low
TCGA-DM-A0XD	2.035616438	1	6.05722	2.674013	1.708153	2.117035	2.831427	5.322874	1.763191	5.435306	2.123624	3.218993	6.210426	3.956613	2.838467	2.028156	10.604734	3.344061	7.254682402	high
TCGA-DM-A28K	8.18630137	0	4.523459	2.828959	2.267358	1.980062	1.837492	5.2672	2.178667	6.000631	1.890843	1.379899	5.473386	4.894612	2.81176	2.014324	7.045701	5.062058	6.079182339	low
TCGA-A6-A565	1.353424658	1	5.20551	2.783678	2.948981	2.256479	2.007006	4.081435	3.210525	5.355736	2.687781	1.468807	6.188074	4.114294	4.037896	2.356972	10.080993	4.440517	8.168574573	high
TCGA-AD-6890	2.043835616	0	6.34154	2.748029	2.805867	2.223118	3.763489	5.363066	2.044465	7.251174	2.017188	1.366174	5.533974	4.740283	4.624248	2.049295	10.048485	2.278139	7.56120404	high
TCGA-CI-6619	0.504109589	0	4.80324	2.957116	2.097705	2.739425	1.737244	5.528739	2.595049	8.069716	2.271379	1.780649	5.634691	4.456955	4.355236	2.234799	9.021696	3.746083	7.580785203	high
TCGA-A6-2676	3.575342466	1	5.758484	3.103748	1.709738	2.278032	2.287982	6.029983	2.427796	7.247435	1.887846	1.342247	5.0934	4.198917	3.126165	1.983288	10.926578	3.083337	7.171781626	high
TCGA-CM-5862	0.419178082	1	5.552149	3.050604	2.557082	1.821437	3.470563	4.798769	2.142924	6.847821	1.973318	1.389156	5.670496	4.190784	3.809169	2.02114	9.379011	2.453354	7.238192157	high
TCGA-AA-3815	2.753424658	0	5.061124	2.822266	2.266485	2.29168	2.32728	5.578938	2.273395	7.616638	1.931972	1.746675	5.317868	4.191853	4.459609	2.03755	9.642804	2.470512	7.012292176	low
TCGA-A6-6648	2.098630137	0	4.418347	2.877999	2.908138	1.993452	1.878018	5.386836	2.62692	6.540266	2.24054	1.424396	5.959692	3.775631	5.177207	2.055361	7.361671	3.79435	6.089709258	low
TCGA-D5-5541	4.660273973	0	6.101441	2.598254	1.992716	1.9139	3.500602	5.211031	2.922006	5.896738	1.978441	1.531731	5.99185	4.389858	5.233749	1.966491	9.55658	2.463158	7.426275252	high
TCGA-CM-6679	0.838356164	0	5.318844	2.511576	2.295059	2.139419	5.154484	4.93452	1.956847	6.949249	1.940647	1.389156	6.302027	5.155985	2.926861	2.236201	10.430336	2.960883	7.90251675	high
TCGA-AA-A02K	1.167123288	1	5.698092	2.811588	2.558768	2.88711	2.329859	5.517934	2.057681	6.502382	2.007816	3.205822	6.253986	6.104216	2.516139	2.041036	9.634992	2.190297	8.287137099	high
TCGA-A6-3810	3.043835616	0	4.536983	2.565104	3.148543	2.018302	4.189599	4.497654	3.077461	7.541743	2.131574	1.593017	6.761563	4.453369	4.376982	2.51452	9.285914	4.598384	7.460956451	high
TCGA-CM-6677	0.923287671	0	5.687309	2.595644	2.59205	1.929497	4.09527	5.845768	2.152826	6.909664	1.899793	1.568747	5.680238	3.706231	4.989001	2.070673	9.485524	2.470088	6.372559915	low
TCGA-G4-6306	3.723287671	0	5.654276	2.542161	2.535114	2.286714	1.853565	5.400629	1.730441	4.939341	2.367574	2.905469	6.259679	4.48633	3.409593	1.963117	9.447679	3.169938	6.998737908	low
TCGA-AA-3693	0.003	0	5.485125	2.437788	2.353803	1.84684	3.2187	5.04911	2.472281	5.566949	1.941148	1.421349	5.616441	4.508086	4.523932	1.970982	8.674864	4.146299	6.634422592	low
TCGA-AG-A01N	2.583561644	0	5.461723	3.10729	2.36439	2.058144	2.816865	5.949509	1.939104	4.969048	2.135343	1.376754	5.623536	5.074107	4.164858	1.996862	9.664911	3.263562	7.197419244	high
TCGA-AG-A01J	0.084931507	0	5.478437	2.524476	3.025438	1.847836	2.366593	5.158502	1.912715	8.037501	2.385281	1.342247	5.415918	4.756492	3.201529	1.948213	9.734929	2.7005	6.821221875	low
TCGA-AA-3712	0.003	0	4.632612	2.63291	2.853387	1.954947	2.085793	5.892562	2.086233	8.106773	2.019196	1.469833	6.121619	4.490853	4.049805	2.111374	9.159114	4.45798	6.02991734	low
TCGA-AA-3837	3.249315068	0	5.955999	2.486055	2.599903	1.89714	4.370846	5.463029	1.995291	7.080265	1.978806	1.342247	6.048875	3.994191	4.587454	1.988193	10.390357	3.161159	6.777346132	low
TCGA-EI-6883	0.95890411	0	5.660957	2.730519	3.243311	1.878849	2.475189	5.231293	1.913725	5.762411	1.915981	1.559163	5.557843	4.647115	5.457127	1.973224	9.273769	2.90022	6.742008973	low
TCGA-A6-3807	2.887671233	0	5.189602	3.064678	2.436409	2.100056	3.783484	5.525759	2.171482	6.321678	1.997058	1.445409	6.313849	5.138769	4.559232	2.22335	9.056734	3.070297	7.565681614	high
TCGA-DY-A1DE	10.77260274	0	6.124986	2.925346	3.326108	1.865407	3.577007	4.844336	2.52417	5.824886	1.887716	1.418163	5.073172	4.924184	5.734271	2.031437	9.47423	3.600959	7.412066546	high
TCGA-CM-6170	1.252054795	0	5.351895	2.617706	2.440938	1.886264	3.363735	5.034548	2.273197	6.13044	1.898241	1.469705	6.114236	5.023325	2.912149	2.052113	9.457419	2.820342	7.16657043	high
TCGA-AZ-6600	1.008219178	1	5.939536	2.616781	2.472819	1.96942	4.511069	5.421772	3.665117	5.246701	2.013755	1.622501	5.888068	4.875644	4.395644	2.217907	10.180497	3.318594	7.690518916	high
TCGA-AA-A00O	2.252054795	0	6.442784	2.721482	3.904919	2.086913	2.670973	5.365245	4.282306	6.340099	2.327888	1.447103	5.507312	5.113178	4.465724	1.974793	9.665457	4.136881	7.298073315	high
TCGA-AF-2692	1.128767123	0	6.152603	3.099428	2.287006	2.409463	2.473322	5.710974	2.533654	6.96906	2.204868	1.660585	7.191511	4.896408	4.437172	2.245992	9.214566	4.694187	7.668210091	high
TCGA-AA-3941	2	0	6.362774	2.517598	3.364167	2.516015	4.071593	5.598371	2.214288	5.623891	1.949638	1.382083	5.538128	5.188794	2.263426	1.94027	10.193884	4.021432	7.056759927	low
TCGA-F4-6856	2.942465753	0	5.09993	2.488449	2.729799	1.96892	2.443467	5.049669	2.038566	5.463862	1.916747	1.400508	5.017274	5.330479	4.758193	1.968737	9.774538	4.595922	7.008060238	low
TCGA-DM-A1HA	7.123287671	0	7.500834	2.965846	2.651989	2.492932	1.804563	5.195767	1.778193	5.505581	2.130473	2.019789	5.987384	4.715003	2.921418	1.948439	9.206281	4.801944	7.319777179	high
TCGA-AA-3495	3.087671233	0	5.718775	2.663666	2.704276	1.940295	2.424639	5.246186	2.421816	8.71943	1.904181	1.625715	5.431137	3.87214	3.677541	1.996862	9.112805	2.941397	6.372611272	low
TCGA-AA-3862	2.504109589	0	6.080213	2.617603	2.053563	1.876691	2.526017	5.401491	2.31435	9.549819	1.880914	1.491822	5.265549	4.506194	3.893257	2.128422	9.209012	2.959169	6.818272791	low
TCGA-F4-6460	2.663013699	1	5.180607	2.73604	2.147229	2.472737	3.635024	4.566451	2.673059	5.012543	1.964242	1.402526	6.575195	5.136942	4.485317	2.175547	9.01812	4.668417	8.148926647	high
TCGA-CM-6162	1	0	5.030257	2.47632	2.485259	1.842959	3.342268	4.345534	2.715971	6.703608	1.907784	1.458126	4.936178	4.027607	4.1102	2.384757	10.609945	4.809145	7.26391751	high
TCGA-G4-6302	0.003	0	4.948921	2.58694	2.653167	1.843625	4.238813	4.610155	2.927162	7.801917	2.007697	1.898246	4.574664	4.009946	3.643091	2.209821	11.318897	5.740164	7.17793282	high
TCGA-AA-3511	0.580821918	0	4.904533	2.641502	3.431231	1.968021	2.851315	5.048338	2.254187	6.628697	1.984636	1.404272	5.503086	4.772367	2.741852	2.411287	9.505678	4.047408	6.708577682	low
TCGA-AA-A017	1.252054795	0	5.495415	2.646729	2.693395	2.143311	2.185292	5.352693	2.138056	7.838231	1.943276	1.607833	6.638134	5.422069	3.122529	1.988861	9.857253	3.832054	7.17611478	high
TCGA-CM-6167	1.249315068	0	5.361095	2.586835	2.202975	1.941932	4.239308	4.514551	4.442412	6.012793	2.020257	1.626861	5.843779	4.662063	3.405979	2.102697	10.765263	5.570247	7.921502664	high
TCGA-AG-3731	3.084931507	0	5.252917	3.190787	2.091558	2.216153	1.701873	5.384356	3.128435	7.71226	2.170198	1.901452	5.347665	4.135451	5.367234	2.232193	9.969305	3.195078	7.73194766	high
TCGA-AA-3553	2	0	5.32135	2.454515	2.033066	2.072065	3.439741	6.129457	2.251079	7.593015	2.096646	1.831453	5.676963	4.653559	4.795775	2.045169	9.577752	2.651096	6.828639365	low
TCGA-CK-6751	1.419178082	0	5.038578	2.6075	2.393281	1.948152	3.967178	5.533776	2.384319	7.730771	1.894223	1.939453	4.349871	4.079974	4.192238	2.096327	9.417904	2.451643	6.617009178	low
TCGA-AG-3584	2	1	6.245235	2.842837	3.137208	2.675875	2.420075	5.508915	2.252985	6.311556	2.287925	1.342247	5.809491	4.218693	4.433658	2.028375	9.987001	3.443894	7.376764222	high
TCGA-AA-A02E	0.246575342	1	5.204366	4.278049	2.00972	2.145726	3.635887	4.88895	1.967951	7.232819	2.201996	1.755585	5.711062	4.935799	4.603466	2.099514	9.693393	3.099751	8.916040689	high
TCGA-DM-A1D6	1.561643836	1	5.460057	2.786462	2.557504	1.96912	2.602749	4.76288	1.770711	6.548917	1.902505	1.403197	5.930189	4.453445	5.653155	1.906613	8.907755	4.258636	6.986416041	low
TCGA-AA-A01S	0.084931507	0	6.020301	3.102843	2.877639	2.15491	1.969752	6.076724	1.708294	6.828783	1.905083	1.56803	4.84678	4.419903	5.053081	1.905691	7.771753	3.521548	6.083435971	low
TCGA-A6-6141	0.698630137	0	4.765418	2.590198	2.84388	2.021991	3.321036	4.968594	1.8049	5.657455	2.036548	1.495223	4.983176	4.693525	3.829617	1.991531	8.667615	4.074669	6.625529014	low
TCGA-EI-6511	1.320547945	0	5.680182	2.614828	2.700743	1.862898	2.061137	4.952143	2.957541	8.863205	1.989232	1.502876	5.24633	3.446595	5.291696	1.97524	10.046059	2.85409	6.727230021	low
TCGA-A6-2681	3.8	0	4.517808	2.686415	2.520964	1.938963	3.42025	5.998904	2.320493	7.104848	1.897594	1.405077	4.652908	4.87306	3.827726	1.952061	10.606496	4.108097	6.549062104	low
TCGA-AA-A00N	0.334246575	1	4.644277	2.543687	3.321578	1.991689	3.912898	5.022821	2.710904	8.445778	2.070918	1.511732	4.70057	4.820784	4.878182	2.125695	10.759713	4.487735	7.214580066	high
TCGA-DM-A0X9	9.975342466	0	5.255367	2.582407	2.782711	2.015953	3.346057	5.674855	1.911074	5.004624	2.038759	1.46547	6.294463	3.520668	2.774544	1.941179	9.414122	3.945393	5.845563883	low
TCGA-AA-3684	0.003	0	4.754956	2.932946	2.195362	2.437716	3.659921	5.753007	2.381197	6.4623	2.139441	1.803052	4.811826	4.857214	4.520464	2.155941	10.876822	2.95391	7.90166689	high
TCGA-AY-A71X	1.610958904	0	5.158026	2.652333	3.363048	2.561976	1.795926	5.066868	1.881987	4.620916	2.161014	1.975826	6.078326	5.783016	3.439449	1.965367	9.724265	4.577703	7.517766268	high
TCGA-AA-A00U	1.419178082	0	6.663727	3.550283	2.497217	2.055173	2.009756	5.854897	1.823916	9.552407	1.880914	1.694937	5.147522	4.30165	3.090995	2.209618	9.331512	4.21927	6.773721889	low
TCGA-DM-A1D8	1.049315068	1	5.121081	3.031515	1.797002	2.415319	3.024312	5.127077	1.771405	6.672541	1.893704	1.402526	6.621379	5.694998	4.916235	2.138884	9.247972	2.211484	8.455698687	high
TCGA-AY-6196	0.016438356	0	5.117674	3.110823	3.342434	2.046027	2.150403	4.022829	7.685819	4.011682	2.15847	1.433628	6.268536	4.955891	3.911656	2.053846	12.010715	4.641603	9.153698291	high
TCGA-A6-6650	1.717808219	0	5.94803	2.696433	3.594685	2.278293	2.132702	4.939101	2.038402	7.513548	2.084196	1.552088	6.402103	4.010868	2.822444	2.453222	6.769115	4.155172	6.140551909	low
TCGA-CL-5918	0.003	0	5.360767	2.598462	2.405374	1.917662	1.88227	5.020615	1.766677	8.943531	1.960051	1.715733	5.748958	4.523763	3.946706	1.945266	9.810585	3.595574	6.80722432	low
TCGA-G4-6625	7.649315068	0	5.096257	2.877582	2.895737	2.126617	2.028359	5.050177	2.648329	6.889985	1.967069	1.646651	5.861084	4.097709	4.384118	2.100788	9.427801	4.203595	6.846387983	low
TCGA-AA-A022	0.003	0	7.700614	2.855121	1.847027	4.065009	2.039444	5.269266	1.893665	7.424567	1.923239	1.507872	5.442118	4.083964	2.870052	2.0861	11.593516	2.842912	9.046148434	high
TCGA-F4-6459	0.717808219	1	5.281001	2.485713	3.432771	1.982041	4.280889	4.115907	4.466124	5.347402	2.447268	1.342247	5.028032	5.260008	5.230608	2.244397	10.394815	3.989919	8.558406184	high
TCGA-D5-6529	1.682191781	0	4.916256	2.488221	2.800482	2.131074	5.09	5.171186	2.178562	8.555909	2.097981	1.624912	5.474903	3.675337	3.01052	2.275122	10.1589	3.514192	6.798635546	low
TCGA-CM-5348	1.915068493	0	5.725198	2.554426	1.893417	1.871822	5.186092	4.291871	3.046042	7.554167	2.135883	1.423734	5.632236	4.664545	3.440718	2.10651	10.551704	3.482706	8.262578159	high
TCGA-A6-2679	3.742465753	0	5.412446	2.373676	2.034	1.798828	2.695834	5.771057	1.739406	8.46708	1.922223	1.66282	4.270979	4.786499	3.015071	2.013663	10.533892	3.09886	6.489983467	low
TCGA-BM-6198	1.769863014	0	5.644992	2.937404	2.214905	2.432037	1.827273	4.891029	3.246853	7.752974	1.923874	1.557118	5.533071	5.286661	3.243961	1.953191	9.807655	3.774956	8.002479159	high
TCGA-AA-A00D	1.583561644	0	5.497718	2.645022	2.214905	1.958985	2.034169	5.261105	2.229847	7.556764	1.975638	1.46637	5.993981	3.229705	4.88868	2.175753	10.248875	3.197891	6.64857355	low
TCGA-DM-A28C	6.780821918	1	5.262166	2.636556	3.257121	1.919538	2.059108	5.529089	1.767095	4.539327	2.115973	2.189572	5.168898	5.043007	3.216258	1.955225	8.220292	2.518953	6.268886796	low
TCGA-CA-5255	1.030136986	0	7.067824	2.47563	3.015078	1.925461	3.004043	5.182959	1.796461	6.456901	2.422945	3.816357	5.027954	4.621453	2.154506	1.946173	10.273293	3.790595	6.961302869	low
TCGA-AA-3519	0.756164384	0	5.600049	2.869972	2.173756	2.170877	2.26992	5.608837	2.328992	8.67649	2.20138	1.715733	5.992485	3.554922	3.822517	2.016085	10.031124	3.877111	6.745749941	low
TCGA-CA-5256	1.038356164	0	5.160695	2.401574	2.3191	1.805036	4.299265	5.365474	1.854943	7.659149	1.928688	2.292966	4.996948	3.250785	3.373319	1.957934	8.541267	3.027193	5.741782602	low
TCGA-AD-5900	1.01369863	0	4.961224	2.484686	3.885432	2.128629	3.040527	5.703315	2.208307	6.714157	2.020139	1.586305	4.513128	4.587222	2.348532	1.91007	10.144121	3.849149	5.968828254	low
TCGA-AZ-6599	0.564383562	1	5.57422	2.549556	3.333349	2.047525	1.798611	4.762638	2.365951	5.880866	1.894483	1.342247	5.606337	5.43406	2.260067	1.91605	9.86357	5.473789	6.79886288	low
TCGA-EI-6506	1.712328767	0	6.297424	2.483543	2.897484	2.118182	1.663931	5.21169	2.792255	7.62744	2.208653	1.455152	5.557565	4.017585	4.588044	2.16628	8.838	4.566725	6.551162204	low
TCGA-G4-6586	2.983561644	0	5.679009	2.963202	3.563622	2.759053	1.863763	5.27001	1.88173	7.921581	1.908426	2.949524	4.950524	5.365138	2.622364	1.998414	10.118837	2.248165	7.642954928	high
TCGA-AA-3518	0.084931507	0	4.724409	3.205619	3.108318	2.503381	2.287321	5.750726	2.337443	7.561211	1.967683	1.943754	5.665516	5.640545	4.000901	2.068953	9.390466	4.514413	7.380058722	high
TCGA-NH-A6GA	0.82739726	1	7.065783	4.134599	2.38292	2.680065	4.977575	5.516811	2.314831	5.541138	2.31203	2.489066	6.631306	4.882079	2.443837	2.025308	9.217851	2.592127	8.892990247	high
TCGA-AA-3688	1.583561644	0	4.813278	2.488449	2.141879	1.964816	2.619897	5.745147	2.226891	8.53957	1.97234	1.40454	6.083409	4.848667	3.796788	2.067447	9.13539	4.538671	6.435919488	low
TCGA-A6-6782	1.690410959	0	5.067407	2.57393	2.815065	2.006888	3.642729	4.96269	5.152263	7.190611	2.072052	1.516944	6.505916	4.058866	4.303905	2.191318	10.421498	3.73573	7.552922244	high
TCGA-F4-6461	0.926027397	1	5.433833	2.563144	3.532305	2.001162	5.444852	4.79941	2.337349	3.14862	1.984272	1.422012	5.234805	4.543885	3.670713	2.15449	10.063597	5.21726	6.994398111	low
TCGA-AA-A02Y	3.331506849	0	7.446537	2.440749	3.401666	1.874421	1.768977	5.463334	1.862143	8.359193	1.959927	1.485122	5.118606	4.320793	2.11394	1.901765	9.894757	3.995668	5.917680328	low
TCGA-CA-6717	1.063013699	0	5.36715	2.822789	2.182886	1.896397	4.555807	5.270031	2.529918	5.776997	2.06603	1.512229	4.89303	4.052095	5.523705	2.072392	10.228441	4.08055	7.288029618	high
TCGA-EI-6508	1.742465753	0	5.517324	3.058635	3.171557	2.137165	3.96792	5.351591	2.295184	6.43794	2.985902	2.832027	5.230684	4.476662	2.753813	2.113486	7.786309	3.495669	7.148288477	high
TCGA-AG-A02N	5.164383562	0	5.634139	2.652733	1.992609	1.989726	1.663931	5.264736	1.94677	6.9192	1.934367	1.470089	6.034921	4.749007	4.172433	1.92979	8.583868	6.099274	6.461185184	low
TCGA-AA-3846	1.419178082	0	5.676862	2.446062	2.296681	2.311187	3.087277	5.692504	2.376409	9.163617	2.137178	1.75077	6.476626	4.872289	3.753386	2.23139	8.730158	3.082038	7.091268047	low
TCGA-G5-6233	1.523287671	1	7.190176	3.397418	3.06393	2.097188	2.323296	5.101572	2.528753	6.747983	2.103858	1.379353	6.644523	4.668245	3.291245	2.032967	9.59064	3.444709	7.649285549	high
TCGA-CM-5861	1.252054795	0	5.154212	2.442168	3.382629	1.802166	2.729742	4.852364	1.977161	6.987706	1.930205	1.393627	4.485245	4.832878	2.851577	1.928648	10.502407	4.024906	6.530887881	low
TCGA-AG-A032	3.169863014	0	4.68836	2.604495	3.043672	2.059627	3.431875	5.367905	1.979092	8.357883	2.035732	1.380855	5.287997	5.149896	2.614469	2.081183	10.523726	4.331926	6.88934582	low
TCGA-AZ-6603	2.463013699	1	5.560601	2.553453	2.61028	2.018449	4.213536	5.216966	3.070352	6.786067	2.02379	1.371268	6.754423	4.899616	5.055573	2.170197	9.590185	3.898144	7.511526549	high
TCGA-A6-6649	2.01369863	0	5.432658	3.037764	3.73051	2.197737	3.271967	4.788806	3.134026	6.681042	2.14084	2.164812	6.004208	4.788848	2.520842	2.295123	9.308469	4.941925	7.328949732	high
TCGA-AG-A008	1.161643836	0	4.860947	3.141295	1.976468	2.099967	1.663931	5.740454	1.765005	7.308781	1.887324	1.378533	5.900241	4.613999	4.82866	1.934808	9.311604	4.422364	6.784801451	low
TCGA-CI-6622	3.731506849	0	6.691037	2.486398	3.609384	1.853245	2.300495	5.468733	2.159569	6.048533	1.895002	2.310525	4.847458	4.0359	4.780807	1.982619	8.953894	3.952392	5.855109434	low
TCGA-CA-5797	1.049315068	0	5.633051	2.529003	2.897593	1.867803	2.073512	5.701117	2.191995	3.960621	1.928056	1.709591	4.929393	4.825111	4.247824	2.132194	9.325586	2.656823	6.476747187	low
TCGA-3L-AA1B	1.301369863	0	6.06351	2.791206	3.179677	2.26032	2.919063	4.967522	2.12259	5.704877	2.298556	1.551207	6.037383	4.456305	3.251316	2.079684	9.925262	3.82107	7.346038715	high
TCGA-CK-5914	1.832876712	0	4.952703	2.760453	2.263953	2.029709	1.77655	5.533948	2.131867	8.382775	1.900569	1.579806	5.858238	3.607891	4.768581	2.064431	8.545689	3.606551	6.119052341	low
TCGA-D5-6541	1.298630137	0	5.287834	2.394597	4.085427	2.000189	4.534942	4.785637	2.576719	7.086369	1.958445	2.03031	5.180157	4.549075	4.875414	2.113274	9.219823	2.648927	6.86647884	low
TCGA-AA-3966	0.167123288	0	6.097157	3.441014	3.379811	2.043589	2.441665	4.848776	2.698866	9.853239	1.930205	1.404674	5.49576	4.445756	4.402763	2.134914	11.996778	4.144045	7.963583524	high
TCGA-CM-6675	1.087671233	0	7.077562	2.393614	2.517566	2.470509	5.244411	4.816305	2.423783	5.383503	1.947396	1.549393	5.639092	5.482071	2.948093	2.273546	9.525708	3.608262	8.206098059	high
TCGA-AA-A00Z	1.832876712	0	5.740104	3.120605	2.078577	2.248127	2.834182	5.621017	2.100972	7.390374	2.359314	1.761321	6.273223	4.357187	5.451531	1.991753	8.94599	4.297955	7.376197918	high
TCGA-AG-3575	1	0	5.812181	2.503277	1.730044	1.918079	2.243295	4.361031	2.115895	7.45533	1.94265	1.412836	5.134081	4.920784	2.756432	2.510575	10.1573	2.47938	7.988138337	high
TCGA-AY-6386	1.484931507	0	5.446624	2.546407	3.113347	1.896503	3.377234	5.260558	1.915741	7.470665	2.24064	2.291469	4.387131	4.03899	4.014718	2.079042	9.0493	2.643687	6.442162569	low
TCGA-G4-6321	1.84109589	0	5.48051	2.428385	2.360979	2.025808	1.713069	3.544143	2.235539	6.762843	2.875434	2.22187	4.321297	3.742162	2.135259	1.926134	9.868687	3.464656	7.661256084	high
TCGA-AG-A011	3.084931507	0	6.871653	2.445237	3.864914	2.135688	1.663931	5.655054	1.918634	6.285	2.405127	1.43047	5.376941	5.345078	5.787942	2.080541	9.738567	2.748204	7.121857099	high
TCGA-G4-6320	2.202739726	0	5.266951	2.502377	2.307641	2.524573	3.006237	4.674351	1.763051	6.535612	2.045832	1.364932	5.15812	4.736782	2.289879	2.007487	8.652211	4.208216	7.156135346	high
TCGA-AA-A00K	1.504109589	0	5.728354	2.779807	2.596016	2.306227	2.722427	5.738055	2.062478	8.383146	2.037595	3.091847	5.956353	4.732608	5.208128	1.972552	10.619708	3.082438	7.46571886	high
TCGA-AA-A01I	2.583561644	0	7.352887	2.396314	4.083892	2.275021	2.133521	5.20216	2.080499	6.965215	2.060896	2.075372	6.145685	3.852445	4.966835	2.213665	9.463544	3.71897	6.497395101	low
TCGA-A6-5660	2.432876712	0	5.686499	2.582618	2.731653	1.898095	4.533345	5.383145	2.165431	7.643036	2.061353	1.394033	5.994978	3.757485	4.096724	2.265057	9.407045	2.981006	6.658131357	low
TCGA-CK-6747	2.246575342	0	4.800031	2.75117	2.792127	1.854566	4.060453	5.248422	2.123246	6.950496	1.917385	2.520978	4.462102	4.392287	4.400236	2.015865	8.472519	2.485547	6.586659451	low
TCGA-4N-A93T	0.4	0	6.554455	2.748121	2.903474	2.697925	2.99203	5.04274	1.816931	7.454767	2.126672	1.413237	6.769343	6.279832	3.203608	1.92041	9.11462	2.458618	8.389424049	high
TCGA-AA-3952	0.167123288	1	5.31447	2.425394	3.882418	2.880524	5.257977	4.909028	2.808457	7.942671	1.942275	2.363887	5.550614	4.771763	5.243037	2.228981	10.381704	3.765792	7.976962489	high
TCGA-AF-4110	2.498630137	0	5.091079	2.48114	2.254567	1.822002	2.746931	4.809521	2.654684	7.859949	2.046295	1.550361	5.338819	4.0085	3.724877	2.238603	9.86268	3.373586	6.958373968	low
TCGA-NH-A6GB	1.304109589	0	5.520561	2.764019	2.820046	2.672391	2.023825	5.610019	2.166175	9.103678	2.640435	1.500622	6.801776	5.121219	2.675299	2.022018	8.585306	3.187743	7.414952988	high
TCGA-D5-6931	1	0	5.147327	2.569989	2.621717	2.008339	3.549427	5.681214	2.83838	5.822964	1.984999	2.425897	6.466617	4.260453	5.609778	2.032749	9.154233	3.241026	6.764454117	low
TCGA-AA-3973	1.087671233	0	4.933883	2.660892	2.260627	2.136036	4.804247	5.481312	2.121385	6.086882	2.087491	1.422542	6.780054	4.531862	4.241989	2.352785	10.471419	5.603448	7.327801148	high
TCGA-AG-3898	4.002739726	0	6.028522	2.653731	2.796841	2.325574	3.215036	5.847975	2.207066	7.365992	1.978928	1.423072	6.415744	4.09116	4.85647	1.988415	10.16309	3.416186	6.833361273	low
TCGA-AA-3841	3.079452055	0	4.586663	2.679008	1.770895	2.326166	2.537204	6.056381	1.933516	7.347576	2.02661	1.420288	5.673066	5.066648	4.513916	1.969635	10.784578	3.204064	7.352177986	high
TCGA-A6-6654	1.989041096	0	5.272528	2.525029	2.598131	1.903175	2.940196	4.911779	2.394102	7.356473	1.972706	1.523248	4.821475	4.09116	4.63774	2.241402	11.052457	4.371416	7.093954957	low
TCGA-A6-2674	3.646575342	0	5.282563	2.6066	2.004865	2.165139	1.845267	4.392807	3.698024	8.859938	2.040105	1.362672	6.834653	4.379524	4.808168	2.52059	10.089165	5.864883	7.958547627	high
TCGA-AG-A02X	3.416438356	0	4.960855	2.620167	2.131791	2.329568	1.663931	6.17107	1.860575	7.927944	1.908555	1.394438	4.936202	5.272707	5.375298	2.056443	7.251127	4.281691	6.267040989	low
TCGA-AA-A02H	0.167123288	1	6.190518	2.857919	2.685113	2.253885	3.940424	5.388831	2.034156	8.234208	2.312596	1.342247	5.955818	4.928575	4.421937	2.186619	9.56227	3.351295	7.744297081	high
TCGA-AA-3510	5.331506849	0	6.533951	4.046034	3.555016	2.123636	3.353608	5.741363	2.261382	7.43933	2.003643	1.615129	4.885117	4.991816	5.462015	2.040601	9.656512	3.543202	7.756181486	high
TCGA-AA-3562	1.665753425	0	5.162177	2.786462	3.129975	2.102471	3.398191	5.761108	2.42414	6.692284	1.969278	1.653972	5.768524	5.05674	3.751408	1.983958	9.185811	3.71274	6.692484038	low
TCGA-DM-A280	0.646575342	1	4.324729	2.488221	2.296339	1.818719	1.803671	4.808746	2.164899	7.36658	2.098536	3.880607	4.011486	4.593321	4.10091	1.90984	10.632049	2.383758	7.195170375	high
TCGA-AA-A024	3.254794521	1	4.9767	2.42946	2.818947	1.978873	3.415313	4.879421	1.8049	7.751028	2.153685	1.463799	4.569245	4.985285	3.058756	2.126324	9.575216	4.023964	6.943497603	low
TCGA-AA-3522	3.087671233	0	5.471583	2.556153	3.13698	1.970818	3.408817	4.921533	2.511767	7.144568	1.933485	1.45282	5.10363	4.143718	2.448367	1.937086	9.171455	3.997043	6.318669759	low
TCGA-AG-3878	0.082191781	0	4.228041	2.568388	1.952219	2.111816	2.270589	5.605844	2.170846	7.961716	2.042706	1.440709	5.051593	3.870077	3.658149	1.981279	10.707933	3.684682	6.561657423	low
TCGA-CM-6168	1.082191781	0	4.818625	2.473442	3.345566	1.921724	5.192708	5.319132	3.272079	8.054648	2.014348	1.470217	5.438643	3.957441	5.138003	2.094413	10.019836	4.151565	6.651122861	low
TCGA-AA-3526	1.589041096	0	5.084115	2.621806	2.350282	1.96922	2.28721	5.697431	2.252484	8.662233	1.984151	1.683653	5.454642	4.275144	4.24173	2.085886	9.186049	2.980476	6.449562757	low
TCGA-G4-6314	2.994520548	0	5.669981	2.876832	2.67967	1.943975	4.236101	4.861677	2.417158	5.566437	1.933359	1.440839	5.266506	4.06035	4.682582	2.121702	9.925181	4.894005	7.147053434	high
TCGA-G4-6315	5.15890411	0	5.518425	2.511688	2.70049	2.047899	1.715267	5.524032	2.688	6.299938	2.047681	1.486262	5.403493	4.137069	3.488624	2.00063	8.245995	3.975704	5.999926049	low
TCGA-F4-6854	0.043835616	0	6.208462	2.833112	2.297534	1.973708	3.383298	5.620413	2.475389	6.571573	1.965595	1.356485	6.15728	4.580472	5.869046	2.109683	9.324152	3.746358	7.212313112	high
TCGA-AA-A02F	3.331506849	0	5.769976	3.176761	2.24272	2.051541	4.159686	5.296254	2.224134	6.896724	1.989232	2.543983	6.040471	4.784199	4.878286	2.218916	9.763265	3.017574	7.963503192	high
TCGA-AZ-6605	0.435616438	1	5.106011	2.538338	2.446062	2.160114	4.571464	5.177214	2.782617	8.431117	1.996457	1.740984	5.486412	4.270969	4.853136	2.177191	10.41298	3.575386	7.458356963	high
TCGA-D5-6924	1.191780822	0	5.939106	2.62201	2.047724	2.218344	2.456032	5.415904	3.108334	6.897586	2.533684	1.370305	6.673797	4.48412	5.155717	2.067447	9.866093	3.377401	7.796527722	high
TCGA-AG-3587	3.835616438	0	5.098252	3.231379	1.949461	2.094582	1.872189	6.028227	1.988473	6.937529	2.275365	1.595355	6.449048	4.067816	5.018431	1.966266	9.802007	3.966854	6.941913682	low
TCGA-DM-A28M	7.931506849	0	7.151932	2.852742	3.62704	1.903492	2.27637	5.376815	1.814236	8.608752	1.908811	1.909996	5.202438	4.143044	5.834844	1.904537	9.52701	3.184819	6.521276874	low
TCGA-DM-A1D4	7.728767123	1	6.759112	3.091024	3.174225	2.118799	1.798313	4.974079	1.737703	8.36146	1.883403	1.532589	5.821664	5.122093	5.316858	1.895518	8.538025	3.621598	7.251630874	high
TCGA-EI-6507	1.663013699	0	6.480451	3.147287	3.226027	2.58681	1.929423	5.057422	2.587472	8.510485	1.919297	1.729214	5.604264	4.710702	5.83595	1.982172	10.597522	5.371734	7.842277581	high
TCGA-AH-6549	1.457534247	0	6.579667	2.880913	2.542168	2.203743	1.663931	5.473688	2.447615	6.813137	1.929952	2.07637	5.386624	4.535539	3.866074	2.555188	9.150948	2.816397	7.283203535	high
TCGA-DM-A1D9	11.69863014	0	5.704092	2.726949	3.266319	2.487123	3.609105	5.233644	1.87579	8.189406	1.90031	2.056694	6.052015	5.16325	3.822909	2.084818	9.474248	3.086533	7.449815969	high
TCGA-AG-3892	1.084931507	0	5.222544	2.429221	2.344943	1.966018	2.38683	5.576465	2.155399	9.588146	2.0848	2.027988	5.012158	4.372932	4.212045	2.065724	9.075622	3.175545	6.43714006	low
TCGA-D5-6928	0.969863014	0	5.367918	2.757336	2.632459	2.324536	3.389227	4.665309	2.771363	7.214834	2.042126	2.012847	6.339238	4.262043	3.057423	2.010136	10.382805	3.797561	7.654195128	high
TCGA-AZ-6606	0.978082192	1	5.176168	2.447122	2.385158	2.379321	2.019019	5.22875	2.069077	7.918653	1.970136	1.638836	6.069591	4.206855	2.548446	2.056443	8.958492	3.069391	6.610039044	low
TCGA-AA-A02W	3.416438356	0	5.666058	3.244745	2.005171	2.149854	3.300997	5.596095	2.178878	6.234882	1.998857	1.616399	6.758048	4.609245	4.720229	1.967839	9.170257	2.568781	7.586535712	high
TCGA-AA-3542	1.082191781	0	5.625397	2.693391	1.798732	2.028473	2.175873	5.921398	1.737845	6.305408	1.906884	1.439007	3.986523	5.207312	3.26156	1.916968	9.158475	2.154581	6.768264609	low
TCGA-CK-6746	0.003	0	5.759009	2.672638	3.846127	1.967921	3.45418	5.430707	1.990988	5.411273	1.893314	1.510737	5.528069	4.83917	2.564869	1.926591	9.070519	4.05309	6.119787542	low
TCGA-AG-4007	0.084931507	0	5.856326	2.528783	2.52284	1.994627	5.191166	5.467813	2.416889	8.727708	1.950385	1.421747	5.624418	4.604518	3.936831	2.045821	9.050881	3.611977	6.867435088	low
TCGA-F4-6569	2.978082192	0	4.611509	2.537462	1.801941	1.804922	3.939828	5.098444	2.953926	5.013665	2.021672	1.917651	4.385365	4.076178	4.352196	1.989306	10.512086	2.852156	7.212217734	high
TCGA-AA-3529	0.003	1	5.689008	2.553669	2.807793	1.944689	2.417737	6.102715	2.79323	5.723981	2.736281	1.49346	5.40078	4.194198	5.358162	1.983958	9.078575	3.246231	6.53626248	low
TCGA-AG-3742	0.082191781	0	6.147286	2.459769	1.819452	2.102382	1.754797	5.277219	2.158501	6.823725	1.887716	1.361615	6.688933	4.952609	3.554354	2.113908	9.178047	3.438092	7.140816513	high
TCGA-AA-3524	3.002739726	0	5.213039	2.997523	2.563883	1.822454	2.399943	5.603491	2.061451	7.685307	1.946897	2.431717	4.695706	4.931384	4.226265	2.126534	9.081927	2.495733	6.886668726	low
TCGA-AA-A02O	0.076712329	0	5.748024	2.66949	2.093147	2.235488	3.380493	5.451498	1.94948	7.174821	2.022731	1.373602	5.453578	4.655558	2.595234	1.951156	10.960544	2.86599	7.409510522	high
TCGA-CM-4752	1.084931507	0	5.80178	2.629355	2.457238	1.970119	3.028712	5.416336	2.144759	8.408725	2.015177	1.495474	5.599237	4.124684	3.431309	2.101849	10.358016	3.997402	6.738993875	low
TCGA-AA-3692	3	1	5.260161	2.996008	2.170387	2.184883	3.135918	5.351952	3.34115	8.755699	1.965226	1.98916	6.063656	4.958712	4.090212	2.010798	9.541266	2.816281	7.775248317	high
TCGA-AA-3520	2.002739726	0	5.107887	2.626402	2.178515	2.044621	2.854503	5.403745	2.745436	7.188662	2.114327	1.930902	5.317974	4.980176	3.699869	2.184163	9.951413	3.52965	7.375399108	high
TCGA-AY-5543	2.750684932	0	5.939262	2.564858	2.964801	1.883475	2.571973	5.301365	1.969166	10.333178	1.935373	2.336527	5.206072	4.5236	5.110647	1.960865	8.061033	2.727445	6.381049061	low
TCGA-AA-3534	2.416438356	0	5.166498	2.609259	2.534613	2.202758	2.933552	5.289709	2.210269	6.375265	2.361861	1.342247	5.521248	4.194805	2.916263	1.954773	8.604704	2.975492	6.698488839	low
TCGA-AA-3971	1.339726027	0	5.044188	2.463376	2.827367	2.150112	2.113764	5.541351	2.861546	6.060205	2.318716	2.259146	6.229483	5.19202	3.229459	2.039294	9.703268	3.617904	7.084480902	low
TCGA-CA-6719	1.191780822	0	5.411526	2.6747	2.325044	1.962105	4.187994	5.60452	2.269533	6.77042	1.957703	1.691004	5.924091	4.459979	4.701622	2.093775	9.907081	3.952085	6.978305466	low
TCGA-AA-3818	0.082191781	1	5.851011	2.414448	2.876753	1.957876	4.570171	5.187132	2.257689	5.738588	2.042242	1.515333	5.65524	4.584727	3.792036	1.948666	10.234551	3.843816	6.980163424	low
TCGA-AD-6895	2.090410959	0	6.113947	2.537571	2.346753	3.042405	3.889208	5.145116	2.210475	8.586637	2.235546	1.434679	4.969311	4.790465	3.153391	1.922472	10.469384	3.628597	8.1435422	high
TCGA-QG-A5YV	3.564383562	0	6.002184	3.358897	2.57058	1.938759	2.310306	5.08247	1.901442	7.023588	2.01257	1.611891	5.801625	4.593999	5.170225	2.03864	8.833338	2.868698	7.445221203	high
TCGA-G4-6310	5.301369863	0	5.429316	2.708852	2.303149	1.95201	4.795601	4.747812	2.436854	4.464016	1.916747	1.342247	5.567888	4.712672	3.895394	1.990641	9.092723	5.012865	7.238543142	high
TCGA-G4-6307	4.58630137	0	5.837085	2.589673	3.01972	2.370506	2.31584	5.401491	1.729298	6.293185	1.996337	1.387527	5.577985	5.542935	3.747441	1.96154	9.011087	2.242238	7.237711098	high
TCGA-CM-5341	2.421917808	0	6.144548	2.40133	2.356416	1.815881	3.771843	4.710808	3.769487	7.11478	1.886933	1.536137	5.187748	3.630805	3.189929	2.202315	10.679646	2.354926	7.270081389	high
TCGA-AG-A00C	0.501369863	0	5.906871	2.540087	2.185854	2.175424	1.663931	5.408423	2.157753	7.94599	1.909453	1.460965	6.48456	4.77434	4.366443	2.047558	9.468613	2.58036	7.15095423	high
TCGA-G4-6627	5.95890411	0	5.819021	2.434226	3.006099	1.892887	2.873805	4.730524	3.041579	7.496875	2.133072	1.635425	5.749386	3.617398	4.58575	2.104181	10.222306	4.416004	6.814100872	low
TCGA-AA-3538	2.167123288	0	4.568822	2.49152	2.444382	1.965016	3.747009	5.737171	2.57414	7.959592	2.249185	1.476733	5.62138	4.423593	4.239721	2.03646	9.642182	3.499863	6.68106203	low
TCGA-AA-3544	1.167123288	0	4.737084	2.465349	2.126767	1.802741	2.200716	5.261746	2.374194	7.714743	1.911377	1.427832	4.557067	4.186919	5.060914	2.16628	10.747421	2.691301	6.9227171	low
TCGA-AG-A015	3.002739726	0	5.932568	2.716654	3.498253	2.019982	1.770343	5.74594	1.807477	6.11726	1.912529	1.772413	4.97393	5.014387	2.569721	1.948213	8.837149	3.559405	6.01343435	low
TCGA-AA-3496	0.084931507	0	5.695656	2.861218	2.113146	1.968721	3.033101	5.280404	2.840538	7.617841	1.942025	1.374425	6.042817	4.404344	5.074261	2.024651	9.498961	3.169557	7.334118075	high
TCGA-F5-6863	0.989041096	1	6.512207	2.645223	3.247355	2.083105	3.999598	5.063501	1.894049	4.91504	1.965718	1.430733	5.606231	5.425761	4.803943	2.387574	9.197484	4.30269	7.508014581	high
TCGA-EI-6510	1.523287671	0	5.204785	2.520376	3.294111	1.933828	1.663931	4.964368	2.14616	7.093027	1.959186	2.042372	5.308054	4.726265	3.426764	1.978373	9.015346	4.006696	6.349025269	low
TCGA-AM-5821	0.076712329	0	6.696343	3.106388	2.078276	1.911595	1.9727	5.288138	2.04331	11.414959	2.274394	1.382083	4.864983	4.789299	5.058196	1.90961	10.715997	2.143249	7.956050885	high
TCGA-D5-6535	1.260273973	0	5.929034	2.780348	3.438804	2.002134	2.465441	5.075843	2.149497	8.691126	1.908041	1.455152	6.01516	4.311075	4.773842	1.982172	9.175271	4.608925	6.507892216	low
TCGA-D5-6532	1.520547945	0	5.142198	2.718265	3.13917	1.936912	2.61342	5.489856	1.908925	4.570031	1.954483	2.567789	5.804733	4.817713	4.856417	1.944585	9.02309	2.97719	6.619750006	low
TCGA-AA-3930	0.167123288	1	6.21633	2.757427	1.96068	2.654253	3.605103	5.013649	2.715678	6.286303	2.039921	2.339012	6.155832	4.300552	4.945388	1.919951	9.808275	2.711499	8.193902614	high
TCGA-AY-A54L	1.438356164	0	5.781367	2.471366	3.198436	2.141496	2.640592	5.214266	1.894943	8.138067	2.084688	1.52645	6.007275	4.563639	2.364203	2.019823	9.700188	3.581285	6.585467929	low
TCGA-AZ-4308	9.106849315	0	5.40236	2.599088	2.003262	2.163175	2.791225	6.038289	1.823112	7.332234	1.901602	1.661591	4.891239	5.102117	2.752395	2.027499	11.145005	2.845884	7.084752638	low
TCGA-5M-AATE	3.287671233	0	5.581084	2.876581	2.819468	2.028854	2.697888	5.428425	1.906646	6.651937	2.038294	1.545636	6.919449	4.741067	4.470498	2.166074	8.890256	4.166726	6.897526998	low
TCGA-F4-6704	0.128767123	0	5.167609	3.851159	1.94093	1.953125	5.399849	5.095537	3.332672	4.414693	1.900181	1.372367	5.011461	4.508234	4.689997	2.140762	10.486209	5.536765	8.286529037	high
TCGA-CM-6172	0.917808219	0	4.798556	2.767393	4.674025	2.619678	1.920875	4.668129	2.350734	6.730653	2.039456	1.435598	6.172531	4.706669	4.172798	2.24938	8.311433	4.172257	6.83889386	low
TCGA-A6-6781	1.638356164	0	5.660781	2.461329	3.092375	1.980172	3.625501	3.922109	2.847284	7.633106	2.021482	1.378706	5.497274	4.840318	4.879202	2.264435	10.142894	4.593819	7.949344816	high
TCGA-EI-6917	1.454794521	0	5.931557	3.052925	2.847056	2.432512	2.792597	5.494881	3.347859	5.577343	1.935248	1.640312	5.407215	4.026561	6.400191	2.013883	10.116786	2.340865	7.677142988	high
TCGA-RU-A8FL	3.224657534	0	5.922204	3.397693	3.653702	2.070322	2.120621	5.302119	1.737276	9.814444	1.880914	1.497862	5.886334	4.457793	5.788237	1.941406	8.130657	2.474036	6.790629091	low
TCGA-AA-3821	0.084931507	0	5.07209	2.727231	3.297519	3.106007	2.266016	5.153971	2.387709	5.202224	1.89591	1.652061	6.349552	5.618527	2.591045	2.16153	9.863026	5.102822	7.787048095	high
TCGA-CI-6623	3.953424658	0	4.982334	2.514479	2.115002	1.923283	1.697754	5.942325	2.000175	9.428471	1.931972	1.438221	5.434359	4.177566	3.931615	2.057524	9.2573	3.215141	6.022981103	low
TCGA-F4-6808	2.805479452	0	7.322678	2.569989	2.860361	2.010754	1.873043	5.383515	2.047233	6.10607	1.970993	1.827786	5.853903	4.689811	3.551959	2.025966	10.311647	2.371714	7.095626769	low
TCGA-AA-3994	2.252054795	0	6.034969	2.542815	2.153507	2.006888	5.083736	5.272546	2.088812	6.529811	1.932098	2.206421	4.753501	4.943725	4.777111	2.058604	10.15625	4.638275	7.451366949	high
TCGA-AZ-6607	0.265753425	1	6.447162	2.440986	1.838298	1.848942	5.049043	3.764374	2.009778	7.916221	2.288791	1.503752	4.838225	4.330647	3.976274	2.805689	9.819719	2.741433	8.620507562	high
TCGA-DM-A1D7	1.109589041	1	5.8874	2.786641	3.001712	2.138379	2.997586	4.920106	1.794959	8.800853	1.956218	2.070872	5.235795	4.402615	3.835872	2.072607	8.427487	2.714823	6.887105703	low
TCGA-AD-A5EJ	0.003	0	5.98207	2.681937	2.858733	2.2967	2.234435	4.663601	1.895964	7.86662	1.944526	3.229265	5.569978	4.910026	5.404967	1.979268	10.340656	3.542045	7.855093904	high
TCGA-D5-6932	0.947945205	0	5.159945	2.791653	1.842131	2.192198	3.554275	5.424907	2.067259	6.963284	1.898371	1.73421	5.881906	5.414696	5.478213	1.979715	10.218865	3.207423	7.974246971	high
TCGA-AD-6901	1.868493151	1	6.107986	2.580716	2.297619	2.318812	5.508723	4.689617	5.427978	5.558494	2.054937	1.572919	6.472455	5.480254	3.064021	1.957934	10.464046	3.186706	8.951729199	high
TCGA-AA-3848	0.838356164	1	5.167012	3.641609	1.950455	3.197161	1.914088	6.477975	1.912589	5.655173	2.011739	1.598631	6.505808	5.1151	5.745749	1.900378	8.974115	2.474036	8.122653242	high
TCGA-AA-3543	0.082191781	0	4.938243	2.786551	2.235329	2.591324	2.286549	5.338871	2.278429	8.555715	1.986815	1.419093	5.110079	4.973724	2.501835	2.040383	9.823968	3.963082	7.36537147	high
TCGA-AZ-5407	7.350684932	0	4.708589	2.392016	2.699289	1.96942	1.717933	5.211042	2.27201	8.083656	1.935625	1.554106	4.812615	4.07423	2.565363	2.007266	8.185871	4.02043	5.667242493	low
TCGA-EI-6885	1.136986301	0	5.980715	2.503165	3.557691	2.011911	3.412508	5.436187	2.239085	8.159276	2.016005	1.527065	6.088858	4.741012	5.183449	2.2356	9.493638	2.652625	6.930900902	low
TCGA-A6-5667	2.430136986	0	5.496535	2.591876	2.678964	1.909495	3.703131	5.531577	1.972563	6.992636	1.914448	1.359815	5.726007	4.19156	4.439293	2.081183	9.903632	3.111299	6.627342184	low
TCGA-AG-3574	0.249315068	1	6.813779	2.526907	2.815181	2.116152	2.341948	5.689441	2.685383	5.726507	2.32078	1.576367	5.816402	4.313769	4.273235	2.021579	10.26634	3.989919	6.932893197	low
TCGA-AA-A00W	1.249315068	0	5.216875	2.555181	3.349392	2.097726	1.663931	5.744013	1.818277	9.813834	2.175761	2.235371	5.940668	5.293947	5.098817	2.029032	9.663022	3.920803	6.725141336	low
TCGA-AA-3664	4.501369863	0	5.265168	3.013402	2.51923	1.990217	2.433224	5.359058	2.203028	8.867228	2.13134	1.701578	6.102193	5.25106	3.657219	1.901303	8.49415	5.188716	6.890616367	low
TCGA-AD-6964	0.906849315	1	5.139693	2.71836	1.806739	2.06922	2.844609	4.949158	4.465001	7.913569	1.942525	1.572443	5.450531	4.668071	4.55571	2.093562	10.788149	3.814328	8.064617714	high
TCGA-DM-A285	0.490410959	1	5.970819	2.496734	1.758731	2.227872	4.299456	4.752074	1.951202	7.126053	1.899923	1.369342	6.662922	4.563544	5.118344	2.185186	9.009587	2.748808	7.874032929	high
TCGA-A6-5664	1.84109589	0	5.506416	2.499333	3.000146	1.892354	2.776785	5.111847	2.946481	9.228864	2.138364	2.502078	5.026121	4.062735	2.934489	2.314567	9.873594	3.993215	6.643085099	low
TCGA-A6-A5ZU	0.802739726	0	4.487755	2.423956	2.50907	2.079375	3.868242	4.268183	2.926654	4.576943	1.945899	1.342247	6.702924	5.079764	2.787509	1.933213	10.044974	2.680677	7.858399561	high
TCGA-DY-A1H8	2.717808219	1	6.681669	3.126835	1.992609	2.346797	2.224038	4.385887	1.722425	5.508336	2.065233	1.381401	5.978446	4.483534	3.940022	1.931844	10.786174	2.876575	8.497607167	high
TCGA-F4-6806	3.452054795	0	5.420615	2.471366	3.210596	1.919538	3.108795	4.86127	2.041577	7.375814	2.040269	1.420819	5.761266	4.948509	2.833224	2.143473	10.079432	4.218109	6.926068627	low
TCGA-F4-6703	3.989041096	0	5.011752	2.439211	2.44201	1.888511	1.725903	4.654117	5.528457	8.194237	2.132964	1.431392	4.843421	3.986806	3.887598	2.049728	10.559656	2.634318	7.500255001	high
TCGA-AA-3972	4.249315068	0	5.320392	2.529003	3.196995	2.162665	2.952086	5.43708	2.179721	7.34513	2.010195	1.602948	6.289994	4.435609	2.667352	2.118335	9.674869	3.76409	6.496218693	low
TCGA-AA-3869	2.252054795	1	4.629277	2.489587	2.551165	1.880572	3.605054	5.095748	3.000308	7.805761	2.061581	1.474437	5.431945	5.309501	4.364918	1.944585	9.557919	2.896782	7.360445726	high
TCGA-CM-6678	0.917808219	0	6.118503	2.465001	3.309903	1.903703	4.870154	5.08075	2.020258	6.260565	2.029658	1.387391	5.449081	4.106621	4.664172	2.207795	10.76575	2.657331	7.149174904	high
TCGA-AA-A00F	2.835616438	0	5.454395	2.588202	2.631196	2.396619	3.4261	5.392536	2.09719	6.945197	2.323871	1.514092	6.0489	5.273164	3.97854	2.626062	10.418437	3.113757	8.136877556	high
TCGA-G4-6628	6.64109589	0	5.739027	2.530876	1.849171	2.832598	1.704877	5.505609	2.556364	8.269234	1.89591	1.425983	5.439816	4.956929	2.830628	1.982842	9.643555	2.422162	7.592380808	high
TCGA-AG-A01L	0.003	0	5.091115	2.915033	2.116856	2.120032	2.630813	5.637536	1.833532	6.042664	1.980023	2.154549	5.903346	4.871754	4.163917	1.923846	9.095725	2.80451	7.077225502	low
TCGA-AG-A014	1.328767123	0	5.089003	2.866697	2.064152	2.526076	1.663931	6.526114	1.802591	8.32972	2.125476	1.790265	6.691453	4.444963	4.93859	1.961991	9.50638	2.308851	6.869481846	low
TCGA-G4-6303	5.487671233	1	5.057465	2.535599	2.276915	1.976989	3.163236	5.733363	2.149175	8.322714	2.035732	1.370443	6.436958	4.447136	4.144168	2.04821	8.848854	3.610937	6.447681293	low
TCGA-AA-3947	2.750684932	0	5.491133	2.39521	3.112324	1.811897	3.52173	4.47269	3.120985	8.337198	2.001611	1.756943	6.22792	3.221308	2.68402	2.028813	9.067492	3.44373	6.276322471	low
TCGA-AA-3986	1.589041096	0	4.54437	2.538666	2.218797	2.030563	2.11842	5.344458	2.60488	7.84389	2.385995	1.576248	5.837956	4.099735	2.41612	1.961315	9.448242	2.978251	6.634991496	low
TCGA-DM-A28F	2.997260274	1	6.276869	2.59648	3.277019	2.051635	3.412398	5.060037	1.704521	8.832163	2.006029	1.342247	6.103156	5.429313	5.43706	1.983734	8.820638	3.658416	7.243105281	high
TCGA-AG-A025	4.164383562	0	4.599209	2.694454	2.110503	2.110308	3.683649	5.821673	1.794412	6.809344	2.083227	2.578642	5.365907	4.957827	4.480349	2.071748	8.435821	2.559142	6.927621754	low
TCGA-A6-A566	2.076712329	1	5.926044	2.640091	2.492506	2.280574	4.079086	4.658701	4.298107	7.849101	2.105185	3.661149	5.276206	4.414613	4.350199	2.153868	11.116359	3.160777	8.502015567	high
TCGA-AG-4021	0.331506849	1	5.655915	2.663962	2.834019	2.325499	4.105241	4.575522	2.777915	6.901649	2.011976	1.767552	5.244112	4.812033	4.487784	2.047124	9.649797	2.628388	8.008546952	high
TCGA-AA-3673	4.169863014	0	4.855244	2.585993	2.814311	2.209393	3.5953	5.494219	2.150894	6.159772	1.972584	1.554468	5.64252	4.734876	2.413705	2.159048	9.456185	3.356958	6.739939534	low
TCGA-F4-6807	3.58630137	0	5.280196	2.569456	3.233316	1.899367	3.780987	5.12894	3.096254	6.952015	1.932729	1.458385	5.103369	4.232214	4.27254	2.184367	10.047621	4.052569	6.766457977	low
TCGA-AA-3968	1.832876712	0	5.544411	3.391853	2.529314	2.142188	3.538924	5.498955	2.536387	7.392856	2.072959	1.73198	6.188943	4.298757	4.119184	2.174108	9.125	3.3987	7.403282164	high
TCGA-DM-A28A	2.205479452	1	5.596171	3.151311	2.052643	2.349269	2.925098	5.26184	2.05688	5.159171	2.012688	3.69971	5.708497	4.781268	5.777061	2.033186	9.387454	3.789655	7.962559808	high
TCGA-4T-AA8H	1.054794521	0	4.331189	2.744602	3.399564	2.480375	1.663931	5.089259	1.88803	5.820814	2.026845	1.808195	6.035167	4.404397	3.167218	2.043212	8.886717	3.453169	6.607215894	low
TCGA-AA-3855	2.671232877	0	5.527024	2.756233	2.237113	2.121352	1.955608	5.561154	2.32279	8.358625	2.054592	1.816925	5.680504	4.366587	2.67462	2.22335	9.484814	3.214399	6.819798015	low
TCGA-G4-6298	0.003	1	6.153751	2.996841	1.956181	2.188463	3.781425	5.185707	1.749727	6.945283	1.966578	2.605298	5.529596	4.569771	3.034814	2.013222	10.123398	3.00957	7.692242103	high
TCGA-AA-3506	4.835616438	0	6.187833	2.66109	2.488443	2.085373	2.418449	5.805787	2.139572	7.761796	2.244423	1.563604	5.115158	4.227206	4.652706	2.027937	10.50298	3.777392	6.881935727	low
TCGA-CM-6163	1.169863014	0	4.166548	2.575099	2.979718	1.972712	3.335183	5.015971	2.741046	7.421926	2.189929	1.421084	6.565279	4.095545	4.349169	2.059253	9.593859	4.277869	6.737129292	low
TCGA-CK-5916	1.761643836	1	4.168196	2.413239	3.849277	1.874746	4.733988	5.486725	2.443126	7.062277	1.892014	2.170033	4.975158	3.87975	2.854326	1.951382	9.955501	2.788301	5.805880129	low
TCGA-CK-6748	0.167123288	0	5.136013	2.488904	1.868195	1.797328	4.69292	4.980084	2.457513	7.420316	1.900956	1.370855	4.661986	4.577559	3.529588	2.055577	10.157185	4.015174	7.162727826	high
TCGA-AA-A004	1.161643836	0	4.971851	2.858342	2.464637	2.126092	1.663931	5.580336	1.709597	8.727376	2.1012	1.342247	4.854464	4.440415	4.206906	1.982395	9.572123	2.585922	6.768729791	low
TCGA-AA-A03F	0.003	0	5.545588	2.777099	2.2234	2.52545	2.407944	5.747847	1.85979	7.395058	2.394533	1.342247	4.653549	5.765341	2.458994	1.977479	9.659456	2.610872	7.735481626	high
TCGA-A6-2686	3.084931507	1	7.461118	2.692328	1.786196	2.098713	3.760428	5.395863	2.640018	5.474411	2.23254	1.537846	5.639367	4.794076	2.897389	2.047776	10.525587	2.523342	8.002869818	high
TCGA-F4-6855	3.950684932	0	5.296478	2.650234	2.445375	1.915887	4.442664	5.039079	3.457975	5.775299	1.948891	1.367001	5.849709	4.530925	3.780044	2.316309	9.979187	3.879985	7.465661921	high
TCGA-CA-6715	1.049315068	0	6.347509	2.52525	2.144557	1.996191	2.139812	5.313156	2.093509	5.498034	2.06318	3.768124	6.032787	4.47747	5.449485	1.948666	9.476642	3.498914	7.14823078	high
TCGA-AA-3666	0.167123288	1	6.321833	2.574992	2.372074	2.052101	2.210108	4.955624	2.651165	9.345017	1.90431	1.589368	6.036202	3.812643	3.810236	2.187232	10.017999	2.78014	7.094464543	low
TCGA-NH-A50U	0.915068493	1	6.063684	2.659006	2.553352	2.346651	4.931545	5.069541	2.676827	5.140461	2.345123	2.257467	6.707567	5.155224	3.016853	1.93663	9.493616	2.426941	8.143497322	high
TCGA-DM-A1D0	10.88767123	0	6.216744	2.546625	3.172981	2.549638	1.997937	5.227194	1.847445	4.640946	2.04259	2.149744	5.615728	4.192105	3.763359	1.915131	8.668184	2.34314	6.747028258	low
TCGA-A6-2675	3.619178082	0	5.252389	2.532965	2.823164	2.048834	4.924506	5.18153	3.219574	6.817889	2.09096	1.486768	5.800749	4.293495	4.020063	2.256934	9.117037	3.568022	7.090842757	low
TCGA-CK-5913	4.276712329	0	5.008196	2.583252	2.272926	1.978675	3.52661	5.199232	2.53299	9.463872	2.084688	1.41989	4.957584	3.942761	2.720131	2.062275	9.582566	4.051237	6.559004426	low
TCGA-AA-3560	1.665753425	0	5.760973	2.473903	2.389624	1.882508	2.472044	5.861204	2.07429	6.78822	1.88928	1.480425	4.884048	4.480128	2.863967	2.023554	9.249079	4.106188	5.957194283	low
TCGA-G4-6311	3.284931507	0	5.101239	2.568602	2.084284	2.075086	4.194426	5.365255	2.57204	7.842434	2.562855	1.424396	6.143619	4.231096	4.718859	2.074325	9.532062	3.147331	7.452813293	high
TCGA-AA-3525	0.002739726	0	6.075816	2.896119	2.893002	2.092242	1.837928	5.287543	2.478577	7.559996	1.989715	1.4167	4.995787	5.088519	2.557431	2.035369	10.210106	4.425324	7.081679399	low
TCGA-D5-6922	0.843835616	0	5.268593	2.816676	2.810532	2.097008	3.262878	5.243977	2.32556	5.425349	1.899793	1.475586	6.421312	5.164981	5.103521	1.989751	9.673772	3.426926	7.461599416	high
TCGA-DM-A288	1.169863014	1	6.015291	2.491292	3.316433	2.184633	2.985739	5.010451	1.966126	5.234133	1.925777	2.415815	6.229008	5.403105	3.29516	1.887161	9.317204	2.802522	7.199700679	high
TCGA-D5-6536	1.487671233	0	5.034195	2.850273	3.415361	2.024187	1.663931	4.715389	2.542664	8.102062	1.992007	1.4394	5.287337	5.228792	5.260674	2.156355	11.167501	4.113141	7.757622657	high
TCGA-AA-A01G	1	0	5.678283	2.971659	2.99964	2.209475	2.317464	5.945549	1.931399	5.890786	1.972706	1.423602	5.436076	4.027535	4.846083	1.942315	8.21976	4.444562	5.983974244	low
TCGA-NH-A8F7	1.487671233	0	5.680409	3.129118	3.481936	2.503886	2.108652	5.504796	2.388904	4.398373	2.265358	1.677795	7.096138	4.894493	3.787146	2.012602	8.743113	3.600887	7.266053216	high
TCGA-AA-3667	1.167123288	0	4.595633	2.784577	1.926851	2.276952	1.663931	6.013714	1.867096	8.10751	1.925143	2.712051	5.417072	5.097049	4.405228	1.903383	9.315326	3.006651	6.899289033	low
TCGA-AD-6899	0.482191781	1	5.662486	2.550856	2.331128	1.946625	4.149173	5.121495	2.504428	6.212733	2.11125	1.384808	6.47488	4.620895	5.40957	2.340945	10.112176	2.778124	7.803693211	high
TCGA-A6-5665	1.838356164	0	4.956862	2.844249	3.209111	2.385815	1.978926	4.885545	1.977548	8.641391	2.287783	1.463096	6.115492	4.844178	3.378475	2.30913	9.10504	4.570159	7.287769257	high
TCGA-AA-A00L	3.169863014	0	6.324269	2.890273	3.361117	2.065355	1.852844	5.749649	1.874366	8.717152	2.161544	1.38331	6.434867	5.285918	5.033258	1.957708	9.208358	4.252178	6.855726714	low
TCGA-A6-2677	2.02739726	1	4.549464	2.933447	3.042927	2.964898	3.160616	4.995407	3.638646	6.257938	2.159123	1.721832	6.813783	4.267888	4.988827	2.438573	7.77798	4.107761	7.780391852	high
TCGA-QG-A5YX	2.747945205	0	5.385036	2.610705	3.189067	2.163599	1.776399	5.083012	1.882116	7.742893	2.262193	1.781983	5.831935	4.06634	3.290968	1.91582	8.936377	3.325758	6.417808466	low
TCGA-CM-5863	1.252054795	0	4.962914	2.444647	3.019222	1.933313	3.875826	4.69876	2.940132	6.921051	1.947271	3.238193	4.71218	4.60699	3.264956	2.066801	11.646122	4.99398	7.311726999	high
TCGA-EI-6884	0.898630137	0	5.206057	2.56732	2.649891	1.85093	1.955067	5.10755	2.963381	7.893578	2.168092	1.433891	5.596606	5.284377	4.321831	2.243199	9.174001	3.61746	7.255029651	high
TCGA-AG-4015	0.003	0	5.37421	2.828091	1.836858	2.029234	2.600479	5.760994	1.891106	7.268029	1.94515	1.379353	5.548308	4.374937	3.060421	1.964242	9.561262	4.33158	6.52218975	low
TCGA-AA-3864	4.416438356	0	4.871237	2.460002	2.285888	1.931458	3.097404	5.209658	2.523252	8.021025	1.974051	1.41417	5.187151	4.90826	5.044437	2.04343	9.876016	4.378709	7.067017259	low
TCGA-AA-3975	2.838356164	0	5.484684	2.520265	2.125701	2.145467	1.936967	5.650909	2.290988	7.460769	1.930331	1.498239	6.758697	5.28484	4.036447	2.120229	9.717808	3.186423	7.238199812	high
TCGA-A6-6137	2.257534247	0	5.338348	2.595017	3.703365	2.117564	1.831368	5.110962	2.998008	8.155794	2.376502	1.431128	6.119673	4.277795	4.604921	2.009253	8.919354	3.924044	6.62711929	low
TCGA-AA-A00J	1.504109589	0	6.675809	2.721198	4.673268	2.6926	3.894039	5.392935	2.069871	6.132275	1.985968	1.592423	5.753591	4.714217	3.406147	1.952965	10.736571	5.140507	6.944102584	low
TCGA-AA-3852	0.003	1	4.793788	2.803564	2.291381	2.140718	2.809056	5.645282	2.177402	8.123675	1.89591	1.426247	4.984325	4.836885	4.673044	1.944585	9.706936	4.232925	6.880322988	low
TCGA-DY-A1DG	4.290410959	1	6.525452	2.892747	2.854683	2.513802	2.506011	4.959067	1.746765	7.716368	2.228422	1.396329	5.580317	5.58428	4.24548	1.982619	9.753446	3.739188	8.145588205	high
TCGA-AG-A00Y	1.917808219	0	4.872882	3.242133	1.876732	2.5345	1.663931	5.894623	1.831667	7.782388	1.997538	1.342247	6.116696	4.613074	3.818769	1.966715	8.83724	3.662748	7.067175314	low
TCGA-AG-3894	1.167123288	0	4.173023	2.550531	2.160416	1.852694	1.938472	5.850509	2.944221	7.255987	2.767734	1.342247	5.111098	4.257168	2.91115	2.233797	10.097498	3.075926	6.757578369	low
TCGA-AA-3856	0.082191781	0	5.532954	2.562178	2.79136	2.09611	2.708123	5.596406	2.846926	6.841508	2.024848	1.426776	5.740105	4.927073	3.532026	2.030344	8.938306	2.697522	6.814769178	low
TCGA-CK-4952	1.301369863	0	5.291124	3.309394	3.322732	2.212574	1.955744	5.810772	2.350922	6.86568	1.886672	1.407222	5.364332	4.346397	2.495145	1.966715	9.0069	5.455535	6.058325926	low
TCGA-A6-A56B	4.687671233	1	6.206707	3.319383	1.808458	2.17702	4.248499	5.306437	2.171482	5.118913	1.914193	1.342247	6.987943	5.135092	5.183815	2.07454	8.35638	3.6925	8.037503136	high
TCGA-CM-4746	3.084931507	0	4.183471	2.460002	2.300174	1.876691	1.663931	5.751647	1.752964	7.814857	1.943651	1.378669	4.284539	4.026537	3.706176	1.934808	9.537022	4.121962	5.634323779	low
TCGA-AG-A023	4.331506849	1	5.28673	3.049297	2.062833	2.216559	4.505782	5.448064	1.818815	6.250348	1.970504	1.915322	6.217516	4.403097	4.094444	2.184982	10.286348	2.750737	7.742900188	high
TCGA-AG-3608	1.328767123	0	5.269237	2.732299	2.173102	2.008532	2.062658	5.670876	2.521247	8.198889	2.092635	1.450744	5.928812	4.455227	3.686318	1.97815	9.768936	2.584732	6.888809231	low
TCGA-G4-6295	0.695890411	0	5.594836	4.182728	2.898739	2.300944	1.812267	5.57052	2.134802	6.420272	2.208755	1.384672	5.217984	5.087929	5.521571	2.007929	7.892305	2.52772	7.901725277	high
TCGA-DM-A28H	9.756164384	0	5.373107	2.979444	1.763305	2.107464	2.639883	5.44625	2.122699	5.562065	2.052868	3.78628	6.701728	4.785116	5.557538	2.43329	8.500045	2.212301	7.847662422	high
TCGA-CM-5349	2.506849315	0	4.583026	2.687386	2.033793	2.021513	3.441472	4.755167	2.339714	4.635155	1.942775	1.384263	4.930137	4.27162	3.851418	1.999079	10.183836	3.787841	7.283974215	high
TCGA-NH-A5IV	0.003	0	5.795604	2.776738	2.003262	2.518979	1.91797	5.680493	3.036217	5.211847	2.122643	1.40615	6.661476	5.528559	5.790431	2.123594	8.40724	4.787224	7.757869689	high
TCGA-AZ-5403	5.232876712	1	4.974566	2.388937	2.601196	1.821324	4.30923	5.550278	2.384044	7.148334	1.948891	1.486641	4.968381	4.752503	3.792005	2.108838	10.147055	3.210774	6.739523766	low
TCGA-AA-3844	1.243835616	0	6.22291	2.74191	3.490516	1.935782	1.916169	5.698719	1.953291	9.187749	1.994775	1.342247	6.100723	4.772314	3.776575	2.127583	9.446767	3.689235	6.372461271	low
TCGA-AA-3877	2.583561644	0	5.564148	2.507882	2.816863	2.397107	2.062278	5.252975	3.020193	9.330994	1.951131	1.894181	5.420933	4.913091	2.855829	2.289259	10.26506	4.249899	7.271307146	high
TCGA-CM-6676	0.923287671	0	5.733648	2.586625	3.45079	2.013067	3.941377	5.377276	2.095741	5.904506	2.271087	2.671517	5.895267	4.541018	3.295619	2.201096	9.121622	2.731958	6.824867286	low
TCGA-AZ-6601	8.334246575	1	4.794606	2.835529	1.720911	2.188546	2.582389	5.268396	3.465324	6.839656	1.941399	3.337497	5.811879	4.499871	3.96294	1.946173	10.246065	3.529417	7.636448836	high
TCGA-AA-3509	5.246575342	0	4.862731	2.482399	2.548267	1.983917	2.398297	5.367549	2.344622	7.537597	1.969891	1.683543	6.518743	3.789171	4.159982	2.073466	10.037859	3.983548	6.403229341	low
TCGA-AG-A01Y	0.003	0	5.523576	4.354738	1.921336	2.072065	2.857529	5.625318	1.99039	7.778961	2.055282	1.49987	6.253982	4.629974	4.338805	1.929562	9.142653	3.474306	7.965377521	high
TCGA-AA-3548	2.832876712	0	4.895977	2.664556	2.8175	1.971815	6.109788	5.242363	2.157004	5.421369	1.954607	1.384944	5.082747	4.863691	3.702628	1.92842	9.612601	2.692298	7.188897509	high
TCGA-A6-2683	1.380821918	1	5.059485	3.535113	2.338591	2.648447	2.014068	6.152781	1.819487	4.420244	1.901989	1.382356	5.769695	5.297175	2.209986	1.878774	9.454943	3.338702	7.298834339	high
TCGA-CM-4751	2.252054795	0	5.482033	2.614313	2.297448	2.027713	4.123546	4.877554	2.368271	5.088961	2.247203	1.783418	5.541306	4.619507	5.400082	2.113063	9.609133	2.991666	7.814115816	high
TCGA-AA-3811	0.838356164	1	5.365614	2.812818	2.350938	2.680945	1.933679	5.892137	2.702347	5.866691	2.090625	1.820321	6.074393	4.853004	4.135597	2.059685	9.950869	3.707262	7.471704446	high
TCGA-AG-A026	0.161643836	1	5.37709	2.633012	2.146657	2.045652	2.277923	5.303445	2.137948	8.459614	2.242035	1.376343	5.699317	4.655896	4.779965	2.10651	9.766254	4.515663	7.174232695	high
TCGA-AG-A020	0.084931507	0	5.094697	3.271361	2.010248	2.080741	1.737863	5.681232	1.937988	7.984372	1.955598	1.462769	5.713189	4.279501	3.097742	2.031219	8.947719	4.457611	6.569890026	low
TCGA-CK-4951	5.846575342	1	5.755769	2.627218	1.845119	2.302531	3.7445	4.932464	2.060195	8.580282	1.886541	1.761737	4.699521	4.375956	3.094292	1.977255	11.446074	4.366037	7.645337822	high
TCGA-A6-2684	3.087671233	0	4.694319	2.522102	2.601768	2.20412	5.252573	4.681244	3.050376	6.051552	1.981639	2.764945	6.832199	4.193101	3.201191	2.541964	9.099302	4.20048	7.492402745	high
TCGA-A6-3809	2.728767123	0	4.988911	2.714485	2.605689	1.941224	1.663931	5.026548	2.897588	8.772322	1.943431	2.063664	5.924163	3.943111	4.197338	2.096065	8.179334	2.586723	6.520545592	low
TCGA-AA-3715	1.58630137	1	5.999751	2.865855	1.843686	3.18512	3.431439	5.42414	2.259986	8.78564	2.251461	2.798541	5.016579	5.431016	5.376877	2.582623	11.100752	3.057567	9.516472058	high
TCGA-F5-6814	3.098630137	0	5.817405	2.793973	3.223204	2.080741	2.959965	5.756787	2.694782	5.431599	1.983059	1.453598	5.344423	4.499738	5.393098	2.092071	9.815477	2.891	6.9129705	low
TCGA-F5-6861	3.178082192	0	5.630524	2.540742	3.805306	1.974902	3.482572	5.605413	2.056651	7.216969	2.242533	1.424396	5.177968	4.707799	3.70621	2.111374	8.738102	4.499346	6.125880069	low
TCGA-AZ-4315	4.865753425	0	6.40282	2.630575	2.919083	2.023328	3.234379	5.350816	2.135779	8.996656	1.933737	1.427832	5.015369	3.667811	3.680721	2.042777	9.794055	3.570835	6.379143187	low
TCGA-A6-2672	3.887671233	0	5.643185	3.132129	3.316999	2.407465	1.906807	5.3016	2.278647	7.33175	2.027361	1.873084	6.563658	5.056507	3.006319	2.282802	9.424432	4.277739	7.360207213	high
TCGA-AA-3516	1.084931507	1	4.65281	2.425035	2.383959	1.951503	1.75495	5.626403	2.14896	7.684135	1.934241	1.654983	4.519736	4.608148	2.558508	4.103206	10.657894	3.111791	7.376091678	high
TCGA-A6-2671	3.646575342	1	5.1763	2.648533	1.884753	2.049955	2.528679	6.161178	3.532786	6.316032	1.929826	1.434285	4.915193	4.658903	4.342793	2.099939	9.696561	2.982064	6.86321985	low
TCGA-AG-3726	0.665753425	0	4.486158	2.839317	1.894223	2.127055	1.663931	6.298215	1.863839	7.612485	2.13134	1.342247	5.290456	4.141781	5.910396	1.934808	9.55175	3.0601	6.483336299	low
TCGA-AA-A01V	0.084931507	0	5.313848	2.767029	2.419697	2.329199	1.663931	5.891305	2.0054	8.735399	2.170934	1.631892	5.595754	4.825253	3.086603	2.417595	9.108537	3.773195	6.865019605	low
TCGA-AM-5820	0.038356164	0	6.844189	2.455684	3.237348	1.816336	4.004073	5.07461	3.007247	5.81687	1.992007	1.611544	5.059372	3.905816	6.219786	2.041254	9.804065	3.119446	6.938455888	low
TCGA-AA-3502	2.917808219	0	4.968357	2.476665	2.867633	1.937938	1.863906	5.255967	2.844576	4.683875	1.888629	1.622157	5.472455	4.121038	2.877777	1.929333	8.893979	5.182657	5.81170594	low
TCGA-AA-A01P	3.17260274	1	5.832615	3.220594	1.775554	1.972613	4.331664	4.966031	2.277246	8.927396	1.899018	1.734952	5.115811	4.446515	3.127586	2.009474	10.696896	3.771228	7.852379318	high
TCGA-EI-6513	1.361643836	0	5.272788	2.80321	1.759876	1.988547	2.093142	5.33629	2.140979	5.694628	2.127977	1.817725	6.362922	4.682293	5.596054	2.025528	9.500357	3.6925	7.423510543	high
TCGA-A6-3808	2.778082192	0	5.216236	2.421195	2.509289	1.927636	4.621254	5.163928	3.109514	8.554443	1.92717	1.386576	4.988558	4.343919	3.193575	2.231992	10.838915	3.889722	7.122220634	high
TCGA-AZ-4616	0.42739726	1	6.563287	2.725726	2.802416	2.180874	4.115579	5.210045	2.20365	7.710608	1.95535	2.375355	5.531593	4.604625	5.727313	1.938906	11.02743	2.562763	7.891111548	high
TCGA-A6-2680	2.926027397	0	5.619197	2.643314	2.053359	2.30916	3.143018	6.023563	2.102527	7.080816	2.2955	2.789068	5.964459	4.277246	2.91015	1.990863	9.266466	2.716052	6.831459956	low
TCGA-AD-6963	2.284931507	0	4.847078	2.734078	2.059784	2.076639	1.914644	5.952242	2.219424	8.956037	2.116849	1.622387	5.842873	4.694538	2.714002	2.061412	9.42604	3.248964	6.596254743	low
TCGA-CM-4744	1.668493151	0	4.971041	2.461166	2.110111	1.895441	2.880239	5.371617	1.866706	7.940451	1.931594	2.817199	4.711368	4.282984	2.248343	1.894359	9.717976	3.016121	6.349966172	low
TCGA-AG-A036	9.75890411	0	6.023956	2.799843	1.943484	2.163005	3.121755	5.577981	2.843029	6.676024	1.957332	2.111349	5.738296	4.50207	5.707732	2.118545	9.655391	2.717158	7.625187487	high
TCGA-A6-5657	2.635616438	0	5.045227	2.596375	2.235775	2.208576	3.493864	5.175457	3.444779	7.080706	2.00734	2.348631	5.687284	3.799205	5.127207	2.215686	9.666497	4.292449	7.200897101	high
TCGA-CM-6169	1.084931507	0	4.98682	2.396192	2.506226	1.827754	3.722335	4.742678	3.430742	6.475799	2.065917	1.463284	6.682588	3.679565	3.357933	2.387199	10.425035	3.785689	7.109945815	high
TCGA-CK-4948	12.33424658	0	5.150942	2.702058	2.365282	2.06554	3.598394	6.057478	2.353078	8.395604	2.126999	1.877324	5.601905	4.40655	3.839658	2.126324	9.982221	2.47952	6.863232345	low
TCGA-AA-A00Q	3.501369863	0	5.437541	2.574036	3.016977	2.112968	3.615866	5.264087	2.048039	5.671272	2.038642	1.342247	5.547142	4.729267	3.878773	1.951608	9.810944	3.973163	6.882852634	low
TCGA-AA-3950	2	0	5.295037	2.490383	2.657936	1.861258	1.663931	5.345784	3.341294	8.369256	1.919934	1.342247	4.526786	4.343266	5.159839	1.930703	11.071533	2.51648	6.968886248	low
TCGA-DM-A282	11.59726027	0	6.067418	2.658807	2.913702	2.148652	2.883294	4.706965	2.21439	4.841157	1.899664	1.40266	6.459931	4.320433	2.974746	2.050813	10.886192	3.959119	7.34195749	high
TCGA-AA-3861	2.504109589	0	5.464522	2.399008	3.104347	1.865952	1.877876	5.374605	2.605196	7.984925	1.984757	1.342247	5.415386	3.847324	2.215118	1.933213	10.125612	4.373786	5.780124704	low
TCGA-EF-5830	0.290410959	0	6.066887	2.545538	2.844731	1.831125	1.889332	5.325899	2.946982	4.510071	1.90186	1.342247	4.970322	4.318551	6.364957	1.999522	8.826244	3.557646	6.534931108	low
TCGA-CA-5796	1.032876712	0	4.699085	2.461166	2.892235	1.793397	1.895382	4.572786	1.9745	7.136811	1.94265	3.095954	4.448235	3.817036	2.787647	1.878774	8.425701	5.191219	5.688784449	low
TCGA-CK-4950	7.120547945	0	4.59638	2.586625	2.719685	1.936399	2.288092	4.996836	2.223929	7.481965	2.365582	1.585834	4.856448	3.783078	2.654224	2.119809	9.715975	3.640102	6.481413468	low
TCGA-CM-6680	1.002739726	0	5.198439	2.951785	2.434023	2.009595	4.848368	5.004598	2.112813	8.239941	1.933485	1.543814	5.555616	5.180227	4.249391	2.184982	9.321923	4.553933	7.617245449	high
TCGA-AA-3833	1.328767123	0	5.66005	2.458253	2.678001	2.047806	3.190669	5.464402	2.451127	8.273168	2.154963	1.495851	4.577294	5.173066	2.876236	2.073681	10.732182	3.799165	7.173998896	high
TCGA-AG-3887	3.079452055	0	4.483605	3.926326	1.949682	2.041145	2.387763	6.025043	1.920895	8.173795	1.976736	2.252489	5.550908	4.61362	4.85315	2.186619	10.268814	2.781799	7.702034547	high
TCGA-AA-A029	4.331506849	0	6.429051	2.536476	2.284253	2.551417	1.947879	5.716984	1.915867	8.129873	2.24303	2.475119	4.541456	4.305305	2.613201	1.903614	9.226	2.735122	6.800065055	low
TCGA-AG-3582	3.002739726	1	5.755927	3.112965	2.304082	1.970419	2.409785	5.798009	1.885333	8.678307	1.980266	1.390648	6.328297	3.83184	5.51178	1.953417	9.460007	3.247598	6.679049941	low
TCGA-D5-5537	3.783561644	1	5.69295	2.727796	1.734587	2.038697	5.561227	5.185084	1.742666	4.66189	1.908555	2.371789	6.047008	4.867092	2.811963	1.961991	10.208332	3.000169	7.725153959	high
TCGA-AA-3679	1.252054795	0	5.568342	3.265936	2.158054	1.891074	2.442666	5.575355	2.320014	7.201641	2.270697	2.027644	4.90408	5.79905	2.90752	1.938223	9.257423	2.704833	7.693633364	high
TCGA-AA-3854	3.002739726	0	4.293012	2.389553	2.423894	1.985002	1.864908	5.021689	2.313484	7.681675	1.911633	1.428492	4.993142	4.648165	2.241427	1.979491	9.933915	5.30133	6.317114492	low
TCGA-AA-3549	1.750684932	0	4.845846	2.402673	2.325127	1.990512	1.748814	5.533944	1.910821	8.550457	1.924509	1.41297	6.451972	5.192935	3.152722	2.117703	10.312409	3.639591	6.826324978	low
TCGA-G4-6309	7.123287671	0	4.995007	2.576903	3.089859	2.107197	2.563908	5.750418	1.964665	6.725515	2.093193	1.683873	5.293776	4.805097	4.570123	2.85935	9.918392	4.085275	6.958770777	low
TCGA-NH-A8F8	1.4	1	5.583937	2.861049	2.186409	2.31336	3.563978	5.342549	1.853762	5.934876	1.906884	2.511621	6.617161	5.339222	5.089465	2.099727	9.601721	4.469923	7.827175768	high
TCGA-A6-6142	2.090410959	0	5.944163	2.568068	2.343543	2.095661	4.502303	5.352697	2.476079	8.169372	1.930584	1.342247	4.813917	4.924925	3.921202	2.036678	10.726834	3.224027	7.556778744	high
TCGA-F4-6570	0.515068493	1	5.227271	3.281174	2.761687	2.710758	3.34577	5.112655	3.452728	5.838977	1.925523	1.98393	5.147118	3.847024	3.298328	1.983065	10.737456	3.679759	7.809238481	high
TCGA-A6-A567	5.153424658	1	5.688996	2.644419	2.872201	2.174583	3.251915	5.168301	2.018615	5.793098	1.935751	1.420155	7.232481	4.882363	3.522591	2.249181	8.857568	3.078634	7.169987607	high
TCGA-D5-6920	1.032876712	0	5.431603	2.851125	2.741678	2.014126	1.839383	5.41619	2.644103	8.990481	1.94914	1.529523	5.431056	4.056101	4.967947	2.105028	8.748623	3.775092	6.485730201	low
TCGA-AA-3939	1.082191781	0	5.398286	2.419031	2.40734	1.945199	3.394411	5.337352	2.311077	8.797193	2.175027	3.33885	5.606457	4.066686	3.828176	2.053846	10.280747	3.261755	6.889736539	low
TCGA-AU-3779	1.208219178	0	5.464825	2.734078	2.008769	1.95201	3.395746	4.846476	2.219732	8.54867	2.097647	1.742462	5.681494	5.059383	4.374273	2.086527	9.857344	4.095593	7.766659592	high
TCGA-AA-A00A	3.169863014	0	5.346692	2.815537	3.745782	2.331118	2.779878	5.554468	1.865534	8.241131	1.887324	1.41457	5.038976	4.626974	3.268108	2.070888	9.992032	2.451215	6.698676276	low
TCGA-G4-6626	0.002739726	1	4.843316	3.133984	1.973217	2.230523	1.829761	5.125	2.114575	9.602351	1.915343	1.395654	6.035288	4.624059	4.376815	1.934125	8.549662	3.389555	7.239854837	high
TCGA-AG-3728	2.498630137	0	4.887323	2.609362	1.919192	2.112082	3.342383	5.366424	1.985833	7.075125	1.969523	1.385352	4.863467	4.474133	2.911525	1.993975	10.17633	2.667338	7.054124259	low
TCGA-D5-6538	1.42739726	0	6.62642	2.684178	2.338095	2.539526	2.304972	5.286127	1.899915	3.501003	2.049874	1.519914	6.091708	4.29895	6.277111	1.93116	7.406398	2.757473	7.15749628	high
TCGA-A6-2678	3.523287671	0	4.726576	2.733517	3.799906	1.945097	3.750051	5.471317	2.639941	6.164587	1.9297	2.472551	5.383102	4.696034	2.544013	2.110318	9.428692	4.161288	6.269788835	low
TCGA-CL-4957	1.164383562	0	5.594466	2.687386	2.597245	2.111461	2.287762	5.70996	2.322216	6.367035	2.198501	1.63929	5.391021	4.061671	5.003568	2.034278	9.283705	3.87775	6.566786671	low
TCGA-AA-3713	1.58630137	0	5.874871	2.719969	2.698024	2.230042	1.739565	5.47717	2.872334	6.557217	2.408465	1.405211	6.260614	4.885396	3.246354	2.086313	8.645731	4.606637	6.977068717	low
TCGA-G4-6317	3	0	6.863235	2.746608	2.817746	2.048315	3.409455	5.291982	1.995247	5.668932	1.919204	1.397339	5.755244	4.711328	4.847308	1.912601	9.319332	2.502103	7.210964359	high
TCGA-EI-7002	0.997260274	0	5.975327	2.672737	2.843766	2.060645	4.312139	5.149486	2.046311	5.619295	1.959063	1.384808	6.688608	4.710252	4.646925	2.223954	9.297191	2.66443	7.426656859	high
TCGA-AA-A01X	2.167123288	0	5.174652	2.740794	2.42405	2.536613	2.332649	5.61438	2.201575	5.218599	2.363496	1.342247	5.999097	5.303035	4.446756	2.378549	10.088445	3.005085	8.050541794	high
TCGA-D5-6898	0.62739726	0	5.254344	2.501701	3.141903	1.976889	3.224149	5.653919	2.482616	6.546477	2.040269	1.386984	5.59952	4.202872	5.738581	2.138258	9.97007	3.143857	6.64467469	low
TCGA-AG-3612	1.665753425	0	5.60311	2.735293	2.104316	1.880142	3.23272	5.135207	2.285899	8.24156	1.976736	1.416168	5.950025	4.482428	4.877546	2.128213	9.720654	3.118858	7.344411542	high
TCGA-D5-6533	2.123287671	0	6.292314	3.306027	3.99826	2.079558	2.667577	4.897101	2.243834	7.652579	1.908426	1.36203	5.567191	4.492535	5.658533	2.147012	8.4235	3.543279	7.081733274	low
TCGA-QG-A5YW	2.454794521	0	5.989393	2.471251	2.379635	2.57707	3.759229	4.875574	2.000294	9.054255	2.047104	1.440185	6.089364	4.691155	3.775228	1.950251	9.335493	2.7283	7.708767286	high
TCGA-AA-3696	0.419178082	1	6.08412	3.097402	3.637372	2.320896	3.20462	5.423251	2.17814	6.028454	2.150379	1.541503	6.19256	5.68555	4.167335	2.258521	9.890867	2.823005	7.986011705	high
TCGA-AA-3555	2.495890411	0	5.442472	3.43942	2.616078	2.070598	2.427876	5.145963	2.33697	7.184355	1.950011	1.518182	5.307412	3.739853	4.686824	1.996196	8.660316	4.989578	6.720276478	low
TCGA-AZ-4614	0.471232877	1	5.13467	2.499558	1.750689	2.697546	2.357857	5.528649	1.889825	6.153334	1.99056	2.396889	5.444705	4.994967	2.733165	1.965591	9.552123	3.106965	7.387977992	high
TCGA-AA-3866	1.419178082	0	4.873859	2.682814	2.770592	2.053312	2.804977	5.638135	3.018162	7.448778	1.907398	1.97779	4.953741	4.329818	2.819785	1.993975	10.532301	3.222826	6.634436907	low
TCGA-AG-A01W	0.003	0	5.131503	3.080652	1.936253	2.265007	2.361757	5.823365	1.891235	8.524269	1.959186	1.437828	5.987259	4.573436	4.845231	2.002623	9.483025	3.24614	7.180156497	high
TCGA-AZ-6608	0.161643836	1	6.80317	2.607293	2.647527	2.360906	1.663931	5.430564	1.963324	7.634961	2.015295	2.196153	5.716643	4.845814	5.890962	1.933213	8.807925	3.043007	7.218077358	high
TCGA-SS-A7HO	5.010958904	0	5.80816	3.444936	2.882173	2.969187	1.663931	5.826376	3.331706	4.161675	2.044212	1.342247	6.478873	4.869326	5.500743	2.337496	8.456655	2.90354	8.086239122	high
TCGA-DM-A28G	5.065753425	1	5.448254	2.56732	3.370362	2.09116	4.403322	5.276438	1.869177	7.047386	2.102197	1.419359	5.625599	5.060073	4.895805	2.049512	8.601934	3.764635	6.892370371	low
TCGA-CA-5254	1.057534247	0	6.790336	2.777822	2.386914	2.260007	3.537651	5.133652	1.791265	5.138243	1.958939	2.461854	5.684902	5.22369	2.426655	1.99242	9.473191	3.31544	7.603666187	high
TCGA-AA-A01Q	0.084931507	0	5.71195	2.618116	3.199613	2.505167	2.40692	5.626116	1.940962	7.470141	1.896039	1.5065	6.159909	5.167681	5.417021	1.945039	9.168836	5.00075	6.870445978	low
TCGA-AG-3890	1.419178082	0	5.347429	3.030262	3.151334	2.226424	3.7432	5.659614	2.06339	8.795044	2.695344	1.442016	6.35542	4.940565	3.063136	2.160082	9.464048	3.386271	7.451844552	high
TCGA-AA-3514	0.084931507	0	4.543137	3.571216	1.691129	2.521496	3.453053	6.472551	1.891363	4.667122	2.391337	1.342247	4.165914	4.21287	3.473204	2.065724	9.468853	2.688433	7.307023788	high
TCGA-AA-3977	2.084931507	0	5.143668	2.955315	2.399934	2.100325	2.523065	5.690959	2.229746	8.524892	1.894612	1.418695	5.32264	4.091771	5.084597	2.136378	8.485823	3.628964	6.496295682	low
TCGA-G4-6297	6.865753425	0	5.684675	2.789149	2.101951	1.924217	4.059014	4.652463	2.602428	6.334378	2.148134	1.502501	6.268235	4.215939	3.722983	2.253955	10.391507	3.380363	7.893005877	high
TCGA-D5-5538	4.550684932	1	5.493289	2.465465	2.820508	1.96972	3.249056	4.822313	3.592409	6.508435	1.94777	2.916247	5.916198	4.748173	3.713934	1.996862	10.185739	3.946008	7.367168052	high
TCGA-AA-3980	0.663013699	0	4.950333	2.798689	2.51445	2.109686	2.12355	5.473986	2.482359	10.505681	1.893704	1.515333	5.573048	4.144718	3.962994	2.171845	8.323622	2.726346	6.475447286	low
TCGA-EI-6509	1.416438356	0	4.698443	2.953277	2.739715	1.997362	2.408558	4.992602	2.57857	3.765414	1.965349	1.757987	5.530292	4.662049	5.018222	1.947759	10.379477	3.48717	7.431830095	high
TCGA-AY-4071	0.079452055	1	5.768829	2.478273	2.709118	2.280266	2.583767	5.321728	2.500023	8.304133	1.949763	1.378533	6.251588	5.31865	2.468553	2.269404	10.669734	3.320432	7.531629373	high
TCGA-F4-6463	2.978082192	0	5.077397	2.457086	2.854007	1.962205	5.273752	5.125646	3.084817	5.459947	1.984999	1.420023	5.108089	4.320907	3.660727	2.652681	9.851685	4.861472	7.075700166	low
TCGA-AG-4022	3.835616438	0	5.903293	2.566571	2.996349	1.979666	3.067445	4.748474	2.558893	6.840838	2.211102	1.649922	6.389065	4.754383	3.830217	2.307392	10.021207	3.552128	7.592117902	high
TCGA-AA-3710	2.249315068	0	7.059031	2.883156	2.230588	2.126092	1.663931	5.374869	2.832566	10.263797	1.980874	2.276482	5.325165	4.578354	2.886538	2.58814	10.525528	3.238647	7.701718678	high
TCGA-AA-3556	1.917808219	0	5.321659	2.46998	2.688815	1.954137	2.127084	5.065625	2.367344	7.002578	2.04537	1.837972	5.220238	3.700227	2.401559	2.044517	9.659345	5.944956	5.943955732	low
TCGA-AA-A01R	2.917808219	0	5.383142	3.546825	1.690594	2.657679	1.972967	6.011241	1.889825	7.578058	1.947271	3.288391	5.10641	5.157955	3.385998	1.998414	10.043617	2.181186	8.087213042	high
TCGA-AA-3697	7.087671233	0	5.820515	2.581668	2.855584	2.045933	2.043934	5.648251	2.575108	8.953812	1.999815	1.679908	6.757444	4.373205	4.009272	2.048861	8.357792	3.145402	6.32643907	low
TCGA-DM-A1HB	11.30410959	0	5.068409	2.483314	2.897812	2.169104	1.794731	5.023495	1.805443	9.890062	1.969401	2.32884	4.696614	4.242777	3.594921	1.937996	10.52631	4.331184	6.585677948	low
TCGA-AA-3681	0.498630137	0	5.636393	2.533514	2.480356	2.134036	1.882553	5.350267	2.686505	9.280728	2.06318	2.319013	6.322005	4.785901	2.924823	2.093562	9.957214	3.622484	7.077515469	low
TCGA-AA-3531	2.835616438	0	5.386605	3.11262	2.075463	2.533754	1.776701	6.069053	1.897367	4.075517	2.141593	1.524234	6.66383	4.758529	3.891488	1.934352	9.886917	4.5887	7.210489044	high
TCGA-AA-3845	0.003	1	5.482202	2.560997	3.84742	2.455853	4.411451	4.503672	2.571151	8.723076	2.580667	1.342247	5.50591	5.532472	2.815408	3.433783	10.293153	3.177726	8.906065889	high
TCGA-AA-3660	6.506849315	0	5.248065	2.460235	2.379475	1.853686	3.80863	5.089701	2.260485	6.560534	2.117835	1.490686	6.201833	4.77825	4.542997	2.073896	8.860223	2.858292	7.120817464	high
TCGA-AA-A02R	1.835616438	1	4.84455	3.567	1.7453	3.086604	2.292493	6.204029	2.047118	3.897303	1.899406	3.760159	5.335642	5.122247	3.159658	1.892503	10.779884	3.316141	8.234220648	high
TCGA-AA-3532	2.416438356	0	4.775975	2.669884	2.457692	2.188629	3.592594	5.705816	2.273988	7.700523	1.993091	1.796572	5.607696	5.032335	3.776763	2.112219	9.6635	2.861466	7.157536915	high
TCGA-EI-6514	1.35890411	0	4.876933	2.504852	2.755151	1.872039	4.150988	4.802346	2.929258	5.63774	1.946523	1.389563	5.38442	4.695022	3.397279	2.085672	9.944841	4.026082	7.113543506	high
TCGA-AZ-4313	6.328767123	0	4.782706	2.686706	2.131695	1.841402	2.090779	5.672847	1.828999	7.555247	1.880914	1.659131	3.980692	5.238429	3.05051	1.878774	9.755383	3.600511	6.5104571	low
TCGA-G4-6588	2.180821918	0	5.016957	2.820522	2.938542	2.540888	3.750944	5.569912	1.933889	8.618691	2.006148	1.421349	5.619938	4.704436	4.896305	1.932985	9.640438	4.79993	7.069007211	low
TCGA-G4-6322	2.169863014	0	5.17287	2.837855	3.414803	2.265864	2.51226	4.913775	1.955009	7.40817	1.888498	1.370993	5.346421	4.297579	3.262835	2.152415	9.224167	4.019073	6.678516447	low
TCGA-AA-3875	1.504109589	0	5.465036	2.565822	2.689898	2.061755	1.783035	5.36743	2.735414	7.070146	2.338385	1.817125	5.619603	4.434374	2.946636	1.994642	8.959153	4.071692	6.555410882	low
TCGA-D5-6531	1.479452055	0	5.4233	2.460934	1.919643	2.031701	3.970808	5.230619	2.253085	4.913779	1.941399	1.379079	5.64785	4.396647	5.541546	1.935492	10.392829	2.862032	7.439311625	high
TCGA-AA-3489	0.58630137	1	5.982795	3.121909	2.827884	2.07974	1.802482	4.9497	5.437853	6.69245	2.075675	1.663266	6.109157	4.667329	5.624991	2.024651	11.52534	3.180756	8.564249207	high
TCGA-AA-3949	2.167123288	0	5.146518	2.419392	1.71198	1.778364	2.50784	5.233254	3.196609	7.968481	1.900827	1.505126	4.743737	4.070785	2.763624	1.944358	10.739736	3.733098	6.692037367	low
TCGA-AA-3662	0.504109589	0	5.466037	2.653631	2.327714	2.412705	1.918386	5.305561	2.491601	6.683747	2.328541	3.382159	7.110582	4.913067	5.121223	2.162563	9.341144	2.881396	7.91273474	high
TCGA-AA-3850	0.003	1	5.23749	2.573185	2.823913	2.16792	2.343439	5.220341	3.239103	8.175773	2.436666	1.976897	5.785684	4.702369	3.520596	2.236401	9.112638	3.048927	7.309355472	high
TCGA-AU-6004	2.257534247	0	4.906501	2.55421	2.150942	2.168766	2.016545	5.337839	2.451565	7.987411	1.91764	1.596291	6.228058	4.129507	3.248647	1.977702	9.376804	3.825682	6.546231886	low
TCGA-CM-4747	2.084931507	0	4.802735	2.646528	2.062224	2.172984	3.936486	5.403538	1.870216	6.496484	1.964119	1.482585	4.88807	4.529195	2.525442	2.535544	11.089698	3.500021	7.430678038	high
TCGA-AA-3494	0.084931507	0	5.691312	2.425394	3.327774	1.912852	2.015111	5.722665	1.956234	8.384782	1.990198	1.553864	5.653823	4.525208	4.525189	2.048427	8.565178	2.555379	6.0001887	low
TCGA-AZ-4615	2.745205479	0	6.623984	2.455918	2.484517	2.348034	5.274363	5.004754	2.172117	4.526694	1.940146	3.219434	5.065596	3.355309	5.006184	2.076899	10.073809	2.510419	7.392602592	high
TCGA-AA-A010	2.915068493	0	7.234172	3.33774	3.39388	2.121352	2.662076	5.449667	2.06225	7.108999	2.014229	1.342247	5.459561	4.55264	6.037408	2.007929	8.718023	2.481344	7.314631405	high
TCGA-AA-3819	2.084931507	0	5.087558	2.701962	2.134296	2.16071	1.663931	5.47098	2.71399	6.777746	2.325928	2.036311	5.856712	4.445325	3.663505	2.040165	9.543183	4.575505	6.968283191	low
TCGA-AA-3989	0.663013699	1	5.51239	2.90895	2.359595	1.928464	2.671582	5.467743	2.614097	6.976471	2.087155	1.342247	5.337949	4.94224	4.39	1.966715	9.261106	4.169602	7.064687818	low
TCGA-AA-A01C	1.252054795	0	5.110418	2.775472	2.394947	2.256008	4.90767	5.785899	2.055963	6.036322	1.935625	1.563604	5.834675	4.626133	3.808071	1.969411	9.951035	3.304797	7.118215573	high
TCGA-A6-6138	1.876712329	0	5.411774	2.469634	3.114833	1.937425	3.240878	5.011535	2.693071	8.340191	1.893833	2.43989	4.730479	4.267038	3.127428	2.128632	9.590324	3.574856	6.550674154	low
TCGA-AA-3814	0.003	0	5.607262	2.499107	2.568351	2.16292	5.639494	5.22823	2.835273	8.136443	2.094531	1.506999	6.05987	4.244509	2.639561	2.121702	10.419982	3.877174	7.292608496	high
TCGA-A6-6652	2.057534247	0	4.795048	2.787985	3.058083	1.912329	3.313506	5.580478	1.810049	8.428236	2.700338	1.446582	5.707365	5.149353	3.57003	1.980832	8.668228	3.510267	6.855668512	low
TCGA-F5-6571	3.528767123	0	5.350398	2.408877	2.431093	1.995409	3.152157	4.999724	2.432155	5.667026	2.089395	1.441624	5.987755	4.865105	3.301398	2.215888	9.32192	3.295598	7.197740619	high
TCGA-AA-3831	1.498630137	0	5.013657	3.275489	2.280891	2.058237	2.595201	5.694972	2.246656	8.345756	2.081878	1.763089	5.39378	4.601077	2.863188	2.013443	8.652122	3.747184	6.772600053	low
TCGA-WS-AB45	5.835616438	0	4.507316	2.504289	3.893599	1.898201	1.79488	3.961871	3.336821	8.015618	1.919934	1.438221	5.017419	3.455434	4.999085	2.122543	11.380264	4.372287	6.919671235	low
TCGA-AG-3885	1.495890411	0	4.937966	3.205683	1.783449	2.317619	1.663931	6.000003	1.935257	8.405666	1.959186	1.63326	5.169504	5.708199	5.598883	1.966041	9.875361	3.530816	7.766369705	high
TCGA-A6-5659	2.536986301	0	4.604268	2.501278	2.371573	2.028585	3.850605	4.811435	2.261413	4.809276	1.935637	1.413489	6.524512	4.268673	2.511756	2.190495	8.70317	3.636484	6.770526944	low
TCGA-CK-5912	4.090410959	1	4.861346	2.656918	1.743499	1.983029	1.767611	5.657587	1.95905	7.139031	1.930458	1.586777	4.985428	4.707672	4.233935	2.545738	8.163423	3.336104	6.673673395	low
TCGA-DC-5869	2.583561644	0	5.709365	2.817813	2.053972	1.935165	3.729003	5.645293	2.075647	7.727761	2.2742	1.565879	5.685326	3.888796	3.622411	2.265255	9.528246	2.551338	6.990543688	low
TCGA-D5-6537	0.4	1	5.869758	2.473558	2.832646	2.017106	1.970288	5.475118	1.797962	9.760202	2.254128	2.525754	5.443192	3.981744	4.319358	1.958385	9.57601	2.979099	6.43176439	low
TCGA-DM-A0XF	3.183561644	1	5.764462	3.285511	1.844641	2.297004	2.697803	5.959234	1.879666	8.089954	2.351825	3.77483	5.515291	5.296519	5.963982	2.176574	9.707228	3.170223	8.250905454	high
TCGA-CM-6171	1.169863014	0	5.395369	2.599296	3.708689	2.51652	1.707402	4.855666	2.230458	6.977036	1.958692	1.48195	5.728543	4.475212	2.8062	1.93458	9.939905	4.360348	6.757183079	low
TCGA-AA-3870	2.498630137	0	4.993131	2.517041	2.065267	1.820532	6.448583	5.87446	2.272109	6.931721	2.173769	1.518554	4.959496	4.409533	2.787578	1.977926	11.367962	3.526538	7.019386932	low
TCGA-AA-A00E	2.501369863	0	5.936369	2.679692	2.751385	1.940705	1.663931	4.996402	2.245044	5.078474	2.156345	1.655432	5.452075	4.566473	2.72898	2.052546	10.749112	4.728438	7.00101185	low
TCGA-CM-6161	1.252054795	0	4.463822	2.392262	3.300676	2.014896	2.163069	5.140891	2.410144	6.317402	3.108313	1.393356	5.967575	3.656867	3.16625	2.077542	8.291874	3.260941	6.302790353	low
TCGA-AA-A02J	0.419178082	1	6.151773	3.033577	1.855818	2.102114	2.080416	5.7637	1.73429	6.891404	2.097758	1.555673	6.07565	4.551495	4.615759	1.97815	9.178179	3.432846	7.10736192	high
TCGA-D5-6539	1.04109589	0	4.838496	2.565287	3.839969	1.910231	1.70945	4.992325	3.607127	5.013227	2.363859	1.48816	5.283092	4.1255	2.307107	1.966041	8.299711	4.390287	5.926286948	low
TCGA-AG-3883	0.084931507	0	5.323748	2.730519	1.829512	2.251049	3.585586	5.516062	2.058596	8.563061	1.919934	1.397948	4.516154	4.352044	4.583255	2.29805	10.98898	2.404529	7.6809158	high
TCGA-DM-A1DB	3.693150685	1	6.089165	2.64281	2.29523	2.99937	1.719968	4.868018	2.217577	4.38841	2.06603	1.467011	7.386941	4.543789	3.307104	1.955225	9.234196	2.779073	7.955701198	high
TCGA-AG-A002	1.747945205	0	6.382009	2.422877	4.86821	2.16555	1.663931	5.588264	1.824452	9.164736	2.077031	1.342247	5.374458	4.332247	4.756063	2.998329	9.071005	5.073861	5.992600974	low
TCGA-AA-A01F	2.668493151	0	4.360269	2.440631	2.54763	1.943669	2.517719	5.57969	1.778055	8.503904	1.946024	1.713473	5.620906	4.971074	2.582543	1.911221	9.037877	3.800634	6.123350076	low
TCGA-AZ-6598	4.117808219	1	6.605319	3.147959	4.134198	2.117741	1.812119	4.77046	2.332037	3.975404	1.888368	1.342247	4.446166	4.293029	2.886984	1.887161	10.399117	4.544651	6.754086759	low
TCGA-AA-3858	2.589041096	0	4.75921	2.633316	2.128895	1.915155	4.404008	5.787792	2.151646	8.94344	1.894223	2.465449	4.930868	4.536504	3.789002	1.993753	9.275277	4.197681	6.446654264	low
TCGA-CM-4743	1.920547945	0	6.298063	2.512358	2.018457	2.48096	1.860753	4.291553	2.530582	10.618026	1.888498	1.618013	5.306137	4.779426	2.79528	2.102485	10.633326	2.629937	8.242364441	high
TCGA-AA-3554	1.495890411	0	5.36921	2.467204	2.086779	1.97917	1.757399	5.796829	2.370588	8.921153	2.418252	2.74196	5.301866	4.617482	3.866657	1.984404	11.528643	2.88106	7.257819188	high
TCGA-A6-2682	1.161643836	1	6.594228	2.560352	2.072241	2.159603	2.955666	5.308468	2.243027	7.919299	2.051948	1.98916	5.856839	4.715326	4.193809	1.991086	11.545407	2.676535	7.910608701	high
TCGA-AA-3872	0.003	0	5.28217	2.532416	2.236043	2.360619	3.602462	5.323796	3.875732	6.397987	2.01494	1.484361	5.013158	5.090909	3.488781	2.00218	11.047712	3.643897	7.929565899	high
TCGA-AA-3678	3.917808219	0	5.112703	2.474019	2.120071	1.943975	2.257505	5.46492	2.339431	8.876628	2.13134	1.562525	5.676677	4.68544	4.736647	2.118756	9.322389	4.333212	6.789259795	low
TCGA-AA-3672	0.003	0	5.28865	3.383543	2.235239	2.704143	2.103053	6.0262	2.089148	8.231533	1.880914	1.626173	5.211888	5.171336	3.97806	1.997083	9.846653	2.743975	7.730398265	high
TCGA-D5-6923	1.035616438	0	4.920555	2.876498	2.030781	1.972214	2.888931	5.863218	2.314927	8.762041	2.032348	1.467781	7.022756	4.182853	5.57762	2.17308	9.420146	3.188685	6.944210678	low
TCGA-AA-3812	2.920547945	0	5.18454	3.018923	2.333039	2.370506	2.948426	5.300545	1.928031	5.575725	2.055052	1.573038	4.6649	4.602348	4.111015	1.902921	10.541391	3.338789	7.58832897	high
TCGA-AA-3680	0.917808219	1	4.804359	2.499897	2.969205	2.088993	1.778211	4.903825	2.647485	6.003992	1.980266	1.569224	5.635324	4.49644	2.46338	2.061412	9.24723	4.411136	6.479723744	low
TCGA-NH-A6GC	1.065753425	0	5.558616	2.494809	2.491768	2.354053	4.79553	4.613235	1.995171	3.156015	1.93638	1.45554	6.678447	6.457175	3.442068	2.294342	9.652905	4.616361	8.536870631	high
TCGA-A6-4105	1.210958904	1	6.063643	3.497021	2.297363	2.180288	2.01472	5.104003	2.661697	8.600188	2.147064	1.382356	5.878219	4.194177	3.373449	2.327119	10.223933	3.802701	7.882771506	high
TCGA-AA-3867	2.002739726	0	5.250913	2.385108	2.892674	1.855336	4.973444	5.575533	2.585632	5.515559	2.080977	1.7472	4.977251	4.624841	3.798757	1.927506	9.703873	3.5138	6.584704028	low
TCGA-AA-3970	3.002739726	0	5.436234	2.640292	3.07143	1.995898	2.369215	5.228455	2.487501	8.301387	1.996097	1.43126	5.816927	4.85169	4.174143	2.09824	8.787412	3.666638	6.729974994	low
TCGA-DC-6158	0.915068493	1	4.885553	2.429579	1.80723	1.8583	2.242388	5.093233	2.264668	8.146416	1.949763	1.417365	6.092963	4.408397	4.031785	2.478127	10.061542	2.600672	7.250447814	high
TCGA-EI-6882	0.717808219	0	4.664883	2.8115	2.564792	2.004562	1.722157	4.961138	2.507722	7.884187	2.01955	1.610501	5.773185	4.624254	4.946901	2.365513	8.550267	5.696065	6.854258831	low
TCGA-EI-6512	1.473972603	0	5.598718	2.521707	3.215386	1.894909	1.783185	5.010256	2.261382	6.935477	2.21263	2.552358	5.892733	4.261805	3.570695	2.001073	10.359882	3.821466	6.715112232	low
TCGA-DT-5265	1.052054795	0	6.384918	2.587045	3.17387	2.048367	5.129719	4.294701	3.57332	4.910065	2.00591	2.179566	5.775672	5.051015	3.056032	2.227575	11.56321	4.501596	8.413372946	high
TCGA-5M-AAT6	0.794520548	1	4.922759	2.710283	1.85143	2.363062	2.281689	5.719964	3.864515	7.872166	2.173454	1.603181	5.818049	5.001304	5.303287	4.676126	11.558535	3.674895	9.390421627	high
TCGA-D5-7000	0.854794521	0	5.819864	2.758987	3.10074	2.034353	2.859544	5.365398	2.369198	7.075571	2.001013	1.532221	6.232022	3.950273	3.295711	2.041907	9.91897	4.080208	6.507682494	low
TCGA-AG-4005	1.169863014	0	5.421951	2.782149	1.850123	1.927119	3.176151	5.543673	2.270624	7.822052	1.899535	1.412169	5.928057	4.045688	4.988228	2.039076	9.378823	3.054827	6.867243378	low
TCGA-AA-A01K	2.583561644	0	5.776741	2.785744	2.152937	2.07289	5.478064	5.443711	1.927656	6.876043	2.25393	2.228301	5.74667	4.958281	4.839312	2.25872	9.790499	3.810218	7.884525147	high
TCGA-AA-3955	1.747945205	0	5.35083	2.771121	2.902876	1.812581	1.789493	5.762752	2.312329	6.652938	2.00734	1.678474	5.559291	4.960771	3.028286	2.079042	9.049856	3.333675	6.332190131	low
TCGA-AA-3860	2.589041096	0	6.457366	2.972277	2.516408	2.223683	2.983087	5.051875	2.293234	9.461477	2.068647	1.342247	5.520456	4.070717	4.559416	1.994642	9.966512	3.58287	7.454833902	high
TCGA-G4-6293	11.09863014	0	4.523649	2.458953	2.866685	2.033786	2.370681	5.1049	2.30383	9.184174	2.082665	1.533324	5.423506	4.534234	2.397327	2.174725	8.098617	2.414023	6.370427567	low
TCGA-AD-A5EK	1.369863014	0	5.663108	3.186954	2.002944	2.054615	3.379258	5.201875	1.943313	5.910958	1.880914	1.400777	6.937967	4.686975	4.444481	1.991086	8.85318	3.491544	7.473588087	high
TCGA-AA-3842	3.084931507	0	5.12756	2.616781	1.739373	1.941012	4.601141	5.703781	2.545957	6.449741	1.921206	1.558923	5.285361	4.865743	3.870583	2.234198	9.259664	3.201354	7.152641122	high
TCGA-CM-6166	1.832876712	0	6.931289	2.529003	2.483032	2.100862	3.766853	4.906063	1.866576	5.385109	1.968665	1.45554	5.737185	4.18942	5.643337	2.079042	9.783739	3.890294	7.375803507	high
TCGA-D5-6540	1.345205479	0	5.672668	2.938596	2.968584	2.211841	1.70819	4.804854	1.941829	8.709868	1.890713	2.730532	5.462641	4.618238	4.011064	2.169167	10.4024	4.149647	7.431304509	high
TCGA-CI-6621	1.147945205	0	5.170755	2.811852	2.640477	2.114561	1.738327	5.511539	2.705156	9.210812	2.099536	2.019876	6.026484	3.510674	5.810479	2.265848	9.769603	4.02755	6.726040804	low
TCGA-F4-6809	1.104109589	1	5.733948	2.50384	3.108225	2.067658	2.681205	5.114743	5.569829	6.079196	2.005433	1.729214	5.740016	5.533364	4.179962	2.193767	10.466899	3.977397	7.992973083	high
TCGA-NH-A50T	1.515068493	0	5.234297	2.907729	2.955634	1.972613	3.569132	5.952863	1.943931	7.584452	2.084575	2.224566	5.728537	3.860602	5.203441	1.960414	8.293892	2.946909	6.123142821	low
TCGA-AA-3517	3.249315068	0	5.953893	3.028416	2.337267	1.96321	2.020579	5.212554	2.046311	7.636419	2.075788	1.640198	6.636136	5.462597	4.408236	2.092497	8.943563	3.555349	7.612228975	high
TCGA-AG-A016	0.756164384	0	6.044162	2.897023	1.830719	2.095661	2.512548	6.408471	2.015322	6.658102	1.912913	1.342247	5.140438	4.353211	5.532957	1.931844	7.599646	3.380954	6.176075294	low
TCGA-F5-6864	1.038356164	0	5.679657	2.607604	2.895682	2.08265	3.138658	4.998392	2.767333	7.339861	1.979293	1.515829	5.969483	4.298371	4.265295	2.204955	10.970638	3.762454	7.405884212	high
TCGA-CI-6624	4.016438356	0	4.742455	2.541288	3.406944	1.906024	2.539187	4.834743	3.062776	6.356165	2.057461	1.529032	5.142591	4.247625	3.017255	2.156563	10.239118	4.594685	6.601527055	low
TCGA-AD-6888	1.293150685	1	6.739303	2.457787	2.86702	1.898201	1.831222	5.186381	1.828197	6.80439	2.179735	1.667946	4.945345	4.829245	4.426192	1.895749	9.84841	3.016952	6.935367014	low
TCGA-AG-3896	0.084931507	0	4.743835	2.67195	2.314983	1.952213	3.216713	5.646017	2.620131	6.159846	2.057691	1.674604	5.579655	4.307685	4.508921	2.049078	9.579596	3.576749	6.722871708	low
TCGA-D5-5540	4.673972603	0	6.085845	2.558308	1.777814	2.152342	3.218762	4.927836	2.226483	6.757071	1.936631	1.466883	6.050232	4.079632	4.043194	2.079042	8.90525	2.744943	7.259224568	high
TCGA-CK-4947	1.463013699	0	4.246852	2.53965	2.5003	1.911804	2.747595	5.35313	2.343585	7.400688	1.968788	2.169566	5.386105	4.070992	2.486314	2.445587	8.629268	2.78014	6.273642714	low
TCGA-A6-6140	2.010958904	0	5.003952	2.663369	3.619725	2.012875	1.946383	5.456585	1.891363	8.790577	1.934241	1.41377	5.588473	4.651675	3.410223	1.975688	8.614438	3.69101	5.935919679	low
TCGA-AF-2690	1.435616438	1	5.683183	2.449356	2.418061	1.885621	5.005974	4.767247	5.663615	6.480053	1.975394	1.590191	5.538656	4.123094	5.035984	2.209618	11.44315	3.442098	8.196251203	high
TCGA-CK-5915	0.003	0	5.789994	2.475975	2.326713	1.993257	1.710867	5.283351	2.044465	6.772364	2.563011	1.361891	5.402774	3.792391	3.815952	1.916509	7.883961	2.958633	6.290032675	low
TCGA-D5-6926	0.753424658	0	5.673196	2.776919	2.351675	2.063695	3.3626	5.082933	2.153792	6.988674	1.899535	1.411902	6.381839	5.123519	4.992869	2.144931	10.047925	3.253147	7.824517987	high
TCGA-AA-3685	3.087671233	0	5.171268	2.491633	2.311528	1.893739	2.873575	5.334118	2.183404	8.725589	2.060896	1.440709	5.806756	3.919496	4.563379	2.049295	9.556469	3.002158	6.593973172	low
TCGA-QG-A5Z2	2.608219178	0	4.980822	2.682522	3.43079	2.4747	1.663931	4.40077	1.985233	7.51743	2.139872	3.196685	6.575563	5.460824	2.260907	1.985296	9.155276	4.108153	7.548929897	high
TCGA-AA-3663	0.580821918	0	4.440718	2.441696	2.493095	1.876475	1.663931	5.277034	2.884092	7.496195	1.903408	2.400127	5.62195	4.450217	4.388772	2.101212	8.831005	3.905016	6.355713056	low
TCGA-AA-A01Z	3.084931507	0	5.548014	2.531976	2.494422	2.038603	2.422815	6.328702	1.927781	8.378237	1.956837	1.587837	6.034201	5.28551	3.530617	2.045169	9.281554	4.071692	6.307895588	low
TCGA-T9-A92H	0.991780822	0	5.389975	2.868125	3.796947	2.658799	2.647667	5.595668	1.772793	7.65256	2.139656	2.685428	6.504467	4.004877	4.952395	1.950024	9.083838	2.673516	6.784503057	low
TCGA-AA-A03J	3.41369863	0	6.023776	3.071478	2.616347	2.596884	2.342907	6.069906	1.93252	5.867552	2.287445	1.655432	5.150036	4.864442	2.453872	1.967165	10.373183	3.276248	7.34345453	high
TCGA-AG-4008	1.419178082	0	5.802268	2.594808	2.387393	2.0033	3.738211	5.437674	2.329754	7.377818	2.174713	1.550482	6.333843	4.264305	4.178328	2.2609	10.438687	3.771839	7.250204382	high
TCGA-A6-5662	1.967123288	0	6.109607	2.460584	2.801186	1.924009	5.224737	5.015564	2.048845	4.83561	2.339865	1.394033	5.681361	4.762676	4.327971	1.95861	9.513611	3.049436	7.416609039	high
TCGA-AG-3882	1.665753425	0	5.100768	2.688066	2.201145	2.369364	2.123672	5.649029	2.004332	9.02344	2.06101	1.847498	5.672056	5.111191	3.370292	2.08268	10.419349	3.095488	7.428474745	high
TCGA-CM-4748	2.169863014	0	6.073749	4.144973	2.415565	2.550129	4.76876	5.431542	2.301697	7.618127	2.908496	1.342247	4.975077	4.381495	3.855422	2.273546	9.868773	3.3763	8.981424324	high
TCGA-CA-6718	0.838356164	1	6.148236	3.57002	1.910693	2.199056	3.671406	5.280435	2.338768	8.244512	2.03188	3.021367	5.172688	3.616877	4.821426	1.983511	9.852776	4.243826	7.639206654	high
TCGA-A6-6651	1.81369863	0	5.071216	2.547277	2.383559	2.241705	4.347655	4.826016	3.520371	5.381609	2.048028	1.532834	5.403849	3.743641	4.412481	2.076041	11.177215	4.969924	7.534320425	high
TCGA-AA-3492	0.002739726	1	5.53989	2.82244	2.320693	2.019982	3.570481	5.745236	2.318384	5.957615	1.982574	2.17345	4.860038	4.379064	2.406899	2.006382	10.037363	2.724512	6.802695556	low
TCGA-5M-AAT4	0.134246575	1	6.225949	2.832767	2.406397	2.339569	4.374345	5.583782	1.836325	7.720435	2.16292	2.664099	6.798382	5.144193	5.944859	1.963117	9.564457	3.16479	7.988588016	high
TCGA-AA-A00R	0.082191781	0	4.930882	2.763563	1.698337	2.411258	2.107494	5.895295	2.126308	9.134672	1.903021	1.464185	5.580561	3.789399	4.773757	1.975017	9.941744	2.552686	6.85485693	low
TCGA-AD-6889	6.936986301	1	7.00269	2.549556	3.133551	3.207069	2.065188	5.010347	1.831134	7.927528	1.923239	3.614017	5.109402	5.177769	2.940364	1.929333	10.494641	2.302968	8.206293614	high
TCGA-CM-5344	1.835616438	0	5.661161	2.533514	2.553845	2.223602	5.09626	4.519192	2.020141	5.238607	2.04849	1.449704	5.926459	4.221482	5.636534	2.071533	10.083231	3.483424	7.881731795	high
TCGA-CM-5860	2.668493151	0	5.842319	2.404501	2.00305	1.848942	4.090497	5.443933	2.386977	7.202309	1.951752	1.742567	5.54046	3.763785	2.924204	2.508616	9.864811	3.690229	6.651697195	low
TCGA-G4-6294	2.350684932	1	7.091482	2.52215	3.450826	2.038697	2.533515	4.984452	2.449986	7.100391	2.529612	1.342247	7.200268	4.579289	5.004613	1.979044	9.411617	3.594975	7.332546949	high
TCGA-CM-6674	1.079452055	0	4.7545	2.72789	2.22583	1.870303	3.296746	5.18796	2.005044	6.309904	1.932981	1.426512	4.49907	4.189189	4.377822	1.952965	10.627127	4.322002	6.823866078	low
TCGA-D5-6927	0.78630137	0	6.304434	2.617603	2.764883	1.985594	2.446468	5.605706	2.533902	8.23754	1.993692	1.453857	5.908011	5.34351	6.01813	2.009474	9.850416	3.424453	7.352058117	high
TCGA-EI-6881	1.367123288	0	4.735096	2.420955	2.785916	2.033502	1.93683	5.222752	2.141411	9.552794	2.006625	1.382901	5.633278	4.459501	4.91389	2.062059	8.50335	3.75993	6.344165868	low
TCGA-AA-3984	0.003	0	5.22879	2.774205	3.05498	1.957472	1.747737	5.504171	2.362138	11.08148	2.072392	1.478517	5.65052	3.64758	4.654337	1.98641	9.846519	3.172031	6.276125211	low
TCGA-D5-5539	1.632876712	0	4.797454	2.504065	3.43057	1.90855	4.49004	5.235755	2.695303	5.891239	1.992729	1.641899	5.216147	4.717709	2.96155	2.171433	9.709809	4.055231	6.611515076	low
TCGA-AA-3982	2.252054795	0	5.505433	2.471597	3.079509	1.904759	3.104208	5.556981	2.960837	6.439395	2.077934	1.500873	5.165375	4.448978	3.204449	2.124225	9.503617	3.235898	6.448641322	low
TCGA-AD-6548	1.780821918	0	5.519866	2.500574	2.450178	2.06471	3.439524	5.415668	2.094067	7.141651	2.14084	2.496049	5.921773	4.504232	5.640862	1.963342	9.883175	3.224581	7.205770306	high
TCGA-AA-3851	2.756164384	0	5.729183	2.589988	2.90765	2.120032	3.713812	5.323401	2.372901	5.916966	1.926663	1.679357	5.195109	4.791021	2.588703	2.062275	10.360964	3.64761	7.016267082	low
TCGA-AY-6197	1.78630137	0	5.35636	2.79067	2.70169	2.080195	1.663931	5.627989	1.938732	8.883505	2.11871	1.663378	6.446759	4.492552	5.348597	2.14722	8.168724	3.007277	6.633180555	low
TCGA-G4-6299	6.21369863	0	6.698973	2.722898	3.503374	2.40344	3.097203	5.256653	2.62427	6.822269	2.149417	1.555312	5.092599	4.913718	2.928649	1.972776	10.159588	3.201915	7.399019955	high
TCGA-AA-3552	1.084931507	1	5.345305	3.35532	2.553915	2.1792	3.083168	5.480998	2.648712	6.754064	2.132531	1.384535	5.925489	4.708673	4.233804	1.975912	8.304472	3.184253	7.319772516	high
TCGA-AZ-4323	0.117808219	1	5.308371	3.653174	2.415486	2.582518	4.411035	4.591676	2.698347	5.595328	2.228522	1.563724	5.916275	4.425977	4.501804	3.689008	10.143668	4.540828	9.534951036	high
TCGA-F4-6805	2.868493151	0	4.931181	2.915518	2.754787	1.854126	4.684284	5.473446	2.850477	8.519617	1.954111	2.135229	4.852668	4.470008	4.906081	2.158427	9.9205	4.02043	7.067109917	low
TCGA-CM-5864	1.252054795	0	5.124633	2.420594	3.175646	1.872581	1.723719	5.144816	2.224338	7.79704	2.054822	3.593669	6.034468	3.758829	4.137687	2.002402	8.801497	3.185668	6.012812208	low
TCGA-DM-A28E	9.994520548	0	5.87416	3.069263	3.090237	2.002134	1.820523	5.316897	2.072139	6.908824	1.892794	1.441232	6.027152	4.681112	4.566397	2.000852	8.063802	3.887563	6.563862825	low
TCGA-D5-6929	1.117808219	0	6.35005	2.98634	2.924442	2.348106	3.177615	5.436371	2.517982	5.319275	2.366035	1.519914	6.306502	4.782108	5.571554	1.959512	9.639876	2.974748	7.881601158	high
TCGA-AA-3979	2	0	5.314499	3.011306	2.827942	2.042931	2.122696	5.879785	1.913725	8.990256	1.900052	1.448404	5.439117	4.08303	2.640182	1.920868	7.460779	2.643175	5.685152676	low
TCGA-AY-A69D	1.487671233	0	4.90069	2.555613	2.640345	2.084829	3.546947	4.826092	1.927156	6.782833	1.958445	1.507124	6.178564	3.949415	3.260474	2.024651	8.211682	3.825419	6.412318645	low
TCGA-A6-2685	3.104109589	0	5.375905	2.717223	2.366902	2.026666	5.465855	5.763981	3.803006	7.314632	2.083227	2.805085	5.489621	5.316643	2.591932	2.089514	10.44067	4.432306	7.593425513	high
TCGA-D5-6534	3.605479452	0	5.677511	2.472405	2.562133	1.960193	5.094468	3.997286	3.963483	5.950073	2.024848	1.532834	5.396101	4.992553	2.767695	2.192339	11.184055	3.340778	8.57446153	high
TCGA-DM-A1DA	0.624657534	1	5.844377	4.075504	1.926851	2.008049	1.989877	5.412037	2.195543	4.507855	1.971605	3.741761	5.880135	4.712573	4.936461	1.888323	9.631676	3.680474	8.056258326	high
TCGA-AG-A02G	3.246575342	1	5.614977	2.683204	2.487185	2.444038	1.919216	4.590004	1.805715	8.49759	2.619097	1.342247	5.994921	4.284625	4.34104	1.993975	8.983925	3.703248	7.631326048	high
TCGA-AA-A01T	2.753424658	0	6.21633	2.574567	2.228256	2.487899	1.774433	5.904561	1.69461	7.49943	1.937887	1.342247	5.379478	5.082509	2.807151	1.915131	10.362045	2.476991	7.131654569	high
TCGA-EF-5831	0.347945205	0	5.550559	2.501137	2.612238	1.892674	2.711774	4.573216	2.250276	6.956246	1.890973	1.361338	5.418183	3.797165	5.585119	2.110529	9.136374	3.917557	6.775886239	low
TCGA-AA-3675	3.920547945	0	5.91156	2.526355	2.824144	1.853796	2.775399	5.564814	2.02354	9.022633	1.944151	2.228674	5.352147	4.555561	4.900916	2.03973	9.005733	3.884255	6.363035608	low
TCGA-G4-6304	4.468493151	0	5.354395	3.522644	2.937324	2.483429	1.745891	5.863332	2.182878	5.314113	1.905083	1.507124	5.614637	5.605085	5.064689	2.593129	8.917443	2.169355	8.013706079	high
TCGA-AA-3561	1.161643836	0	6.672664	2.575311	2.509434	1.984016	2.252669	5.064096	2.379634	7.431405	1.950011	1.54794	5.984169	4.076751	3.545425	1.921097	9.222753	2.99587	6.729514467	low
TCGA-AD-6965	2.205479452	0	6.097076	2.990612	1.856529	2.212981	4.554557	5.426026	2.125215	3.446149	2.038294	1.842596	6.047566	4.959666	5.252469	2.028375	8.554408	3.534851	7.788289182	high
