# Supplementary material for: Characteristics of endoplasmic reticulum stress in colorectal cancer for predicting prognosis and developing treatment options
Source: Cancer Med. 2023 Mar 31;12(10):12000–17. doi: 10.1002/cam4.5874 (PMC10242314; doi:10.1002/cam4.5874)
Supplement: Supplementary file 7 — Supplementary Table S3. [file CAM4-12-12000-s008.csv]

barcode	ips_ctla4_neg_pd1_neg	ips_ctla4_neg_pd1_pos	ips_ctla4_pos_pd1_neg	ips_ctla4_pos_pd1_pos
TCGA-D5-6927	6	6	6	6
TCGA-WS-AB45	6	6	6	6
TCGA-SS-A7HO	6	5	6	5
TCGA-AD-A5EJ	6	5	6	5
TCGA-AA-3947	6	5	6	5
TCGA-AA-3555	7	6	7	5
TCGA-D5-6926	7	7	7	6
TCGA-A6-2686	7	7	7	7
TCGA-CA-6717	7	6	7	6
TCGA-D5-6898	7	6	7	5
TCGA-AA-A010	7	6	8	6
TCGA-F4-6703	7	7	7	7
TCGA-G4-6298	7	5	6	5
TCGA-AA-3663	7	6	7	6
TCGA-A6-A566	7	6	7	6
TCGA-AZ-6601	7	7	7	7
TCGA-CK-6748	7	6	7	5
TCGA-DM-A1HB	7	6	7	5
TCGA-A6-6654	7	7	7	7
TCGA-CK-4952	7	6	7	5
TCGA-AA-A00J	7	6	7	5
TCGA-AZ-6607	7	7	7	7
TCGA-AA-A01D	7	5	7	5
TCGA-AA-3966	7	6	7	6
TCGA-DM-A28H	7	6	7	5
TCGA-AA-3815	7	7	7	7
TCGA-NH-A5IV	7	6	6	5
TCGA-AA-3950	7	7	7	7
TCGA-AA-3977	8	7	8	7
TCGA-CM-6161	8	7	8	6
TCGA-CK-5916	8	7	7	7
TCGA-D5-6541	8	7	8	7
TCGA-A6-2678	8	7	8	6
TCGA-CM-6676	8	6	7	5
TCGA-A6-2684	8	7	8	7
TCGA-AA-A01Q	8	7	8	7
TCGA-A6-5665	8	7	8	6
TCGA-AA-3833	8	7	8	7
TCGA-D5-5538	8	7	8	7
TCGA-A6-5660	8	6	8	6
TCGA-A6-6651	8	7	7	6
TCGA-DM-A1D0	8	6	7	5
TCGA-F4-6855	8	6	7	6
TCGA-AD-5900	8	7	8	7
TCGA-5M-AAT4	8	7	8	6
TCGA-D5-6932	8	7	8	7
TCGA-CM-5349	8	6	7	6
TCGA-F4-6854	8	7	8	6
TCGA-G4-6303	8	6	7	6
TCGA-AM-5820	8	6	7	6
TCGA-A6-5667	8	6	8	6
TCGA-AY-6196	8	8	8	8
TCGA-CK-4951	8	7	8	7
TCGA-AA-A01X	8	6	7	5
TCGA-AA-A00O	8	7	8	6
TCGA-D5-5540	8	6	7	6
TCGA-A6-2675	8	7	8	7
TCGA-AA-3713	8	7	8	7
TCGA-CM-6168	8	7	8	7
TCGA-CM-6166	8	6	7	5
TCGA-AZ-5403	8	6	7	6
TCGA-AA-3492	8	7	8	7
TCGA-A6-3809	8	8	8	8
TCGA-AA-3543	8	8	8	7
TCGA-D5-5539	8	7	8	6
TCGA-D5-6922	8	7	8	7
TCGA-D5-5541	8	7	7	6
TCGA-A6-6780	8	8	8	8
TCGA-CA-6716	8	6	7	5
TCGA-A6-4105	8	7	8	7
TCGA-AZ-6598	8	7	7	6
TCGA-3L-AA1B	8	7	8	6
TCGA-DM-A285	8	6	8	5
TCGA-AA-3696	8	6	7	5
TCGA-G4-6314	8	6	8	6
TCGA-AA-3538	8	6	7	5
TCGA-AA-3678	8	7	8	7
TCGA-CK-5915	8	6	7	5
TCGA-D5-6529	8	8	8	7
TCGA-QG-A5Z1	8	6	7	5
TCGA-CA-6719	8	7	8	7
TCGA-CM-4746	8	7	8	6
TCGA-AA-3984	8	7	8	7
TCGA-CM-6165	8	7	8	6
TCGA-AA-A02F	8	6	7	5
TCGA-AZ-4315	8	7	7	6
TCGA-AA-3534	8	6	7	5
TCGA-A6-5664	8	7	8	7
TCGA-D5-6530	8	7	7	7
TCGA-AA-3488	8	7	8	6
TCGA-A6-A56B	8	6	7	5
TCGA-G4-6586	8	7	8	7
TCGA-A6-2682	8	6	7	6
TCGA-G4-6311	8	7	8	6
TCGA-AA-3509	8	7	8	6
TCGA-CM-6169	8	7	8	7
TCGA-A6-2671	8	7	8	7
TCGA-G4-6307	8	6	8	6
TCGA-CM-4747	8	7	8	6
TCGA-A6-2674	8	8	8	7
TCGA-CK-4948	8	6	8	6
TCGA-AD-6964	8	8	8	8
TCGA-AM-5821	8	9	8	8
TCGA-AA-3496	8	8	8	7
TCGA-NH-A8F7	8	6	8	6
TCGA-AA-3494	8	7	8	6
TCGA-D5-6536	8	6	8	6
TCGA-A6-6781	8	7	7	7
TCGA-A6-2672	8	8	8	8
TCGA-AD-6901	8	7	8	7
TCGA-CM-5348	8	6	7	6
TCGA-CM-6170	8	7	8	7
TCGA-AA-3542	8	6	8	6
TCGA-AA-3521	8	7	8	6
TCGA-D5-6534	8	8	8	8
TCGA-D5-6537	8	7	8	6
TCGA-CM-6162	8	8	8	7
TCGA-AA-3489	8	8	8	7
TCGA-A6-6142	8	6	7	6
TCGA-AA-3554	8	8	8	7
TCGA-NH-A50V	8	7	8	7
TCGA-AA-3864	8	7	8	6
TCGA-F4-6570	8	7	7	7
TCGA-D5-6928	8	9	8	9
TCGA-CM-6171	8	6	7	6
TCGA-AA-A017	8	6	8	6
TCGA-AA-3692	8	7	8	6
TCGA-AA-3831	8	6	7	6
TCGA-D5-7000	8	7	8	7
TCGA-AA-A00R	8	8	8	8
TCGA-F4-6459	8	6	7	6
TCGA-AA-3664	8	7	8	7
TCGA-D5-6924	8	7	8	7
TCGA-D5-6538	8	6	7	5
TCGA-AA-A00N	8	7	8	7
TCGA-AA-3529	8	6	8	6
TCGA-AA-3867	8	7	8	6
TCGA-AA-3949	8	9	8	8
TCGA-F4-6463	8	6	8	6
TCGA-CM-5862	8	7	8	6
TCGA-A6-2685	8	7	8	7
TCGA-D5-6923	8	6	7	6
TCGA-5M-AAT6	8	8	8	8
TCGA-F4-6805	8	7	8	7
TCGA-DM-A28G	8	7	8	6
TCGA-A6-6137	9	8	9	8
TCGA-AU-6004	9	8	9	8
TCGA-AZ-4614	9	7	9	7
TCGA-AA-3693	9	7	8	6
TCGA-AA-3510	9	8	9	8
TCGA-AY-6386	9	8	9	7
TCGA-5M-AAT5	9	7	9	7
TCGA-CK-5913	9	8	9	8
TCGA-AA-3980	9	8	9	8
TCGA-A6-6649	9	7	8	7
TCGA-AA-3869	9	8	9	8
TCGA-CA-5797	9	7	8	7
TCGA-A6-6782	9	7	8	7
TCGA-AA-3675	9	7	8	7
TCGA-AA-3858	9	8	9	7
TCGA-AA-3812	9	8	9	7
TCGA-A6-A5ZU	9	8	8	7
TCGA-NH-A50T	9	7	9	7
TCGA-F4-6808	9	7	9	7
TCGA-CM-5868	9	7	9	7
TCGA-A6-6138	9	9	9	9
TCGA-AA-A00A	9	8	9	8
TCGA-NH-A8F8	9	7	8	7
TCGA-AA-A02K	9	7	8	6
TCGA-AA-3872	9	7	8	7
TCGA-AA-3562	9	7	9	7
TCGA-AA-A01F	9	8	9	7
TCGA-AA-3850	9	8	9	8
TCGA-A6-6140	9	8	9	7
TCGA-G4-6299	9	8	9	8
TCGA-AA-3821	9	8	9	8
TCGA-AA-A00E	9	8	9	8
TCGA-A6-5666	9	7	8	6
TCGA-CA-5254	9	8	9	7
TCGA-G4-6293	9	8	9	8
TCGA-CM-6172	9	8	9	7
TCGA-AA-3506	9	7	8	7
TCGA-F4-6461	9	8	9	8
TCGA-F4-6460	9	7	8	7
TCGA-AA-3712	9	8	9	7
TCGA-G4-6628	9	9	9	9
TCGA-AA-3560	9	8	9	7
TCGA-CM-5341	9	7	8	7
TCGA-AA-3548	9	8	9	7
TCGA-AA-3561	9	7	9	7
TCGA-AA-3655	9	7	8	7
TCGA-AA-3866	9	8	8	8
TCGA-AA-3524	9	8	9	8
TCGA-AA-3877	9	8	9	8
TCGA-AA-3986	9	8	9	8
TCGA-AA-A00D	9	9	9	9
TCGA-AA-A00U	9	7	8	7
TCGA-AA-A01P	9	9	9	9
TCGA-AD-6888	9	7	8	7
TCGA-DM-A288	9	7	8	6
TCGA-G4-6310	9	7	8	6
TCGA-AA-3976	9	7	8	7
TCGA-AZ-6605	9	8	8	7
TCGA-A6-A567	9	7	8	7
TCGA-AA-3495	9	7	8	7
TCGA-AA-3973	9	8	9	7
TCGA-G4-6588	9	7	8	7
TCGA-F4-6807	9	8	9	8
TCGA-AA-3972	9	7	8	7
TCGA-AA-3511	9	7	9	7
TCGA-CA-5256	9	8	9	7
TCGA-AA-3526	9	8	9	8
TCGA-AD-6889	9	8	9	7
TCGA-A6-5662	9	8	8	7
TCGA-AA-A01V	9	9	10	9
TCGA-AA-A00K	9	7	9	7
TCGA-CK-6746	9	9	9	9
TCGA-AA-A01K	9	8	9	8
TCGA-G4-6627	9	8	9	7
TCGA-AA-3819	9	7	8	6
TCGA-A6-6652	9	7	9	7
TCGA-CM-5860	9	8	9	8
TCGA-CM-6677	9	7	8	7
TCGA-A6-5659	9	7	8	6
TCGA-AA-3975	9	7	9	7
TCGA-AA-3532	9	9	9	9
TCGA-DM-A28A	9	7	8	7
TCGA-AA-3681	9	8	8	7
TCGA-AA-3860	9	8	9	8
TCGA-AY-A69D	9	7	8	7
TCGA-AZ-4323	9	8	9	8
TCGA-F4-6704	9	8	8	7
TCGA-AY-A8YK	9	7	9	7
TCGA-AZ-6608	9	7	9	7
TCGA-AD-6548	9	8	8	7
TCGA-AA-3952	9	7	8	6
TCGA-AA-3811	9	8	9	8
TCGA-AY-A54L	9	7	8	6
TCGA-A6-2677	9	7	8	6
TCGA-AA-3814	9	7	8	7
TCGA-AA-3680	9	7	9	7
TCGA-CK-4950	9	8	9	8
TCGA-AA-3662	9	8	8	7
TCGA-AA-3710	9	9	8	8
TCGA-AA-3517	9	7	9	7
TCGA-A6-5657	9	8	9	8
TCGA-D5-6920	9	8	9	7
TCGA-AA-3685	9	8	9	8
TCGA-CM-6164	9	8	9	7
TCGA-AY-4070	9	7	9	7
TCGA-A6-A565	9	8	9	8
TCGA-AA-3697	9	8	9	8
TCGA-AA-3514	9	7	9	7
TCGA-DM-A28C	9	7	8	6
TCGA-A6-6650	9	7	9	7
TCGA-CA-6718	9	9	9	9
TCGA-AA-3660	9	7	9	7
TCGA-D5-6533	9	7	8	7
TCGA-AA-A02O	9	7	9	7
TCGA-AA-3852	9	8	9	7
TCGA-DM-A1D7	9	7	9	7
TCGA-AU-3779	9	8	9	8
TCGA-G4-6302	9	7	8	7
TCGA-G4-6295	9	8	9	8
TCGA-CM-6680	9	8	8	7
TCGA-AA-3556	9	8	9	8
TCGA-AA-3818	9	7	8	7
TCGA-AA-3970	9	8	9	8
TCGA-AA-A02W	9	7	8	6
TCGA-AA-A02J	9	7	8	6
TCGA-CK-4947	9	8	9	8
TCGA-AA-3994	9	8	9	8
TCGA-AA-A02R	9	9	9	8
TCGA-CM-6679	9	7	8	7
TCGA-CA-6715	9	7	8	6
TCGA-AA-3854	9	7	8	7
TCGA-AA-3956	9	8	9	7
TCGA-A6-2681	9	7	8	7
TCGA-AA-3841	9	8	9	8
TCGA-A6-2676	9	9	9	9
TCGA-A6-3808	9	8	9	8
TCGA-AA-3842	9	8	9	7
TCGA-CM-6163	9	7	8	7
TCGA-AA-A01C	9	8	9	7
TCGA-AA-3939	9	7	9	7
TCGA-AA-3930	9	8	9	7
TCGA-NH-A6GA	9	7	9	7
TCGA-AA-3941	9	7	9	7
TCGA-AA-3875	9	7	8	7
TCGA-CM-6674	9	8	9	7
TCGA-G4-6304	9	8	9	7
TCGA-AZ-6603	9	7	8	7
TCGA-A6-6141	9	8	8	7
TCGA-AA-3982	9	8	9	7
TCGA-CM-5864	9	8	9	7
TCGA-AA-3955	9	7	8	7
TCGA-D5-6931	9	8	8	7
TCGA-G4-6625	9	9	9	9
TCGA-AA-3520	9	8	9	7
TCGA-AA-A00F	9	7	8	7
TCGA-G4-6297	9	8	9	8
TCGA-AA-3673	9	7	8	7
TCGA-AA-A00Q	9	7	8	7
TCGA-A6-6648	9	8	9	7
TCGA-DM-A280	9	7	8	7
TCGA-AA-A02H	9	7	9	7
TCGA-F4-6809	9	8	9	7
TCGA-AA-3544	9	8	9	8
TCGA-AD-6890	9	8	9	8
TCGA-AD-A5EK	9	7	8	6
TCGA-CM-5344	9	7	8	6
TCGA-G4-6317	9	7	8	7
TCGA-4T-AA8H	9	7	9	7
TCGA-AD-6899	9	8	8	7
TCGA-AZ-5407	9	7	9	7
TCGA-A6-3810	9	8	9	7
TCGA-DM-A0XF	9	7	8	7
TCGA-AA-3553	9	8	9	8
TCGA-NH-A50U	9	7	8	7
TCGA-F4-6569	9	7	8	7
TCGA-QG-A5YV	9	7	8	7
TCGA-AD-6965	9	8	9	7
TCGA-CM-6167	9	7	8	7
TCGA-QG-A5YW	9	8	9	7
TCGA-AA-3845	9	9	8	9
TCGA-AA-3715	9	9	9	9
TCGA-AZ-6600	9	8	9	7
TCGA-AA-3979	9	8	9	7
TCGA-AA-A00Z	9	8	9	7
TCGA-AY-A71X	9	7	9	7
TCGA-AA-A024	9	8	9	8
TCGA-AA-3989	9	8	8	7
TCGA-AA-3667	9	8	9	7
TCGA-D5-6539	9	8	9	7
TCGA-G4-6315	9	7	8	6
TCGA-AA-3968	9	8	8	7
TCGA-AZ-4684	9	7	8	7
TCGA-AA-3870	9	8	8	8
TCGA-DM-A1D9	9	7	8	6
TCGA-AZ-4615	9	9	9	8
TCGA-CM-6678	9	7	8	6
TCGA-DM-A1DB	9	8	9	7
TCGA-G4-6309	9	8	9	7
TCGA-D5-6531	9	8	8	8
TCGA-D5-6540	9	8	9	7
TCGA-CM-5863	9	7	8	6
TCGA-AA-3549	9	8	8	7
TCGA-AA-3666	9	8	9	8
TCGA-5M-AATE	9	7	9	7
TCGA-DM-A282	9	7	8	6
TCGA-5M-AATA	9	7	8	7
TCGA-QG-A5YX	10	8	10	8
TCGA-G4-6306	10	9	10	9
TCGA-AA-A02E	10	8	9	8
TCGA-AA-A00L	10	8	10	8
TCGA-G4-6626	10	8	9	8
TCGA-AZ-4308	10	8	9	8
TCGA-DM-A28K	10	8	10	8
TCGA-AA-3531	10	9	10	8
TCGA-G4-6294	10	8	9	7
TCGA-AD-6963	10	9	10	9
TCGA-A6-5661	10	8	9	8
TCGA-AA-3530	10	8	9	8
TCGA-AA-3851	10	8	9	8
TCGA-A6-2679	10	10	10	10
TCGA-AA-3837	10	8	9	7
TCGA-AA-3971	10	8	9	8
TCGA-AZ-4313	10	9	10	8
TCGA-AA-3552	10	9	10	8
TCGA-AA-3527	10	10	10	9
TCGA-D5-6930	10	9	10	9
TCGA-AA-A03F	10	8	10	8
TCGA-AA-3688	10	8	9	8
TCGA-DM-A28F	10	8	9	7
TCGA-AY-4071	10	9	10	9
TCGA-AA-3862	10	9	10	9
TCGA-NH-A6GC	10	8	9	7
TCGA-AA-3519	10	8	9	8
TCGA-AA-3502	10	8	9	7
TCGA-AY-5543	10	8	9	8
TCGA-DM-A1D4	10	8	9	7
TCGA-QG-A5Z2	10	9	10	9
TCGA-AA-A01S	10	8	9	7
TCGA-DM-A28E	10	8	9	7
TCGA-4N-A93T	10	8	9	7
TCGA-DM-A1D8	10	9	10	8
TCGA-AA-A01I	10	8	10	8
TCGA-A6-5656	10	8	9	7
TCGA-AA-3848	10	8	9	8
TCGA-AA-A029	10	8	9	8
TCGA-AA-3856	10	9	9	8
TCGA-G4-6323	10	8	9	8
TCGA-CM-5861	10	9	10	8
TCGA-AA-A01R	10	10	10	10
TCGA-D5-6532	10	8	9	7
TCGA-AA-3518	10	9	9	8
TCGA-CK-5912	10	8	9	7
TCGA-AA-3516	10	10	10	10
TCGA-AA-3846	10	9	10	9
TCGA-G4-6320	10	8	9	7
TCGA-DM-A1DA	10	8	9	7
TCGA-AA-3672	10	10	10	10
TCGA-DM-A28M	10	8	9	7
TCGA-AY-6197	10	8	9	8
TCGA-AA-A01T	10	9	10	9
TCGA-AA-A00W	10	8	9	7
TCGA-AA-A01G	10	8	9	7
TCGA-AZ-4681	10	8	9	7
TCGA-A6-2683	10	8	9	8
TCGA-AZ-6599	10	8	9	7
TCGA-CM-6675	10	8	9	7
TCGA-CK-6747	10	8	9	8
TCGA-DM-A0X9	10	8	9	8
TCGA-AA-A022	10	10	10	10
TCGA-CK-6751	10	8	9	8
TCGA-CM-4752	10	9	10	9
TCGA-AD-6895	10	9	9	9
TCGA-AA-3844	10	8	9	8
TCGA-T9-A92H	10	9	10	8
TCGA-A6-3807	10	9	9	8
TCGA-CA-5255	10	8	9	8
TCGA-DM-A1HA	10	9	10	8
TCGA-CK-5914	10	9	10	8
TCGA-AA-3861	10	8	9	8
TCGA-RU-A8FL	10	8	9	7
TCGA-D5-6929	10	8	9	8
TCGA-F4-6856	10	8	9	8
TCGA-CA-5796	10	8	9	8
TCGA-A6-6653	10	9	10	8
TCGA-G4-6321	10	9	10	9
TCGA-AA-3855	10	8	9	8
TCGA-DM-A0XD	10	8	9	7
TCGA-DM-A1D6	10	8	9	7
TCGA-AA-3679	10	8	9	7
TCGA-AA-A004	10	9	10	9
TCGA-D5-5537	10	8	9	7
TCGA-CM-4750	10	9	10	8
TCGA-F4-6806	10	9	10	8
TCGA-AZ-6606	10	8	9	8
TCGA-CM-4743	10	10	10	10
TCGA-NH-A6GB	10	8	9	8
TCGA-QL-A97D	10	9	10	9
TCGA-A6-4107	10	8	9	7
TCGA-AA-A01Z	10	8	9	7
TCGA-D5-6535	10	9	10	9
TCGA-CM-4751	10	9	9	9
TCGA-AZ-4682	10	8	9	7
TCGA-AA-3525	10	9	10	8
TCGA-AA-3684	10	9	9	8
TCGA-AA-3522	10	8	9	8
TCGA-CM-4744	10	10	10	9
TCGA-AA-A03J	10	9	10	9
TCGA-AZ-4616	10	9	9	9
TCGA-G4-6322	10	8	9	8
TCGA-CM-4748	10	8	9	7
TCGA-AA-A02Y	10	9	9	8
TCGA-A6-2680	10	8	9	8
TCGA-EI-6507	6	6	6	6
TCGA-AG-3574	7	6	7	5
TCGA-EI-6885	7	6	6	6
TCGA-F5-6814	7	7	7	7
TCGA-AG-3901	7	6	7	6
TCGA-DY-A1H8	7	6	7	5
TCGA-AG-4021	7	5	6	5
TCGA-AG-A002	7	5	7	5
TCGA-AF-3400	7	7	7	7
TCGA-F5-6864	8	7	8	6
TCGA-AF-2690	8	7	8	7
TCGA-CI-6619	8	7	8	7
TCGA-DT-5265	8	6	8	6
TCGA-AH-6549	8	7	8	6
TCGA-DC-6156	8	7	7	6
TCGA-F5-6810	8	6	7	6
TCGA-EI-7002	8	7	8	6
TCGA-G5-6572	8	6	7	6
TCGA-DC-6158	8	7	8	7
TCGA-AF-3913	8	6	7	6
TCGA-AG-3578	8	6	7	6
TCGA-AG-3894	8	7	8	6
TCGA-CI-6621	8	7	8	7
TCGA-AG-3600	8	7	8	7
TCGA-AH-6897	8	7	8	6
TCGA-EI-6917	8	7	8	7
TCGA-AG-A01Y	8	7	8	7
TCGA-F5-6702	8	7	7	6
TCGA-AG-4001	8	7	8	6
TCGA-EI-6508	8	6	8	6
TCGA-AH-6644	8	6	8	6
TCGA-AF-2687	8	7	8	7
TCGA-AF-2692	8	7	8	6
TCGA-AG-3731	8	7	8	7
TCGA-AG-3742	8	6	8	6
TCGA-F5-6863	8	6	7	5
TCGA-CL-5917	8	6	7	5
TCGA-F5-6464	8	7	7	7
TCGA-AF-A56N	8	7	8	6
TCGA-AF-5654	8	6	7	6
TCGA-AG-3999	8	6	7	6
TCGA-EI-6509	8	6	8	6
TCGA-EI-6511	8	8	8	7
TCGA-DC-6155	8	7	8	6
TCGA-AG-3601	8	6	8	6
TCGA-DY-A0XA	8	7	8	6
TCGA-AH-6643	8	7	9	7
TCGA-AF-A56K	8	6	8	6
TCGA-AG-3584	8	7	8	6
TCGA-EI-7004	8	7	8	7
TCGA-AF-6655	8	7	8	7
TCGA-DC-6154	9	7	8	6
TCGA-CI-6624	9	7	8	7
TCGA-EI-6881	9	8	9	8
TCGA-AG-A011	9	7	8	7
TCGA-DC-6681	9	8	9	7
TCGA-EI-6514	9	8	9	7
TCGA-AG-3593	9	7	8	7
TCGA-AH-6903	9	8	9	7
TCGA-AG-A01N	9	6	8	6
TCGA-DY-A1DC	9	7	9	7
TCGA-AG-3592	9	8	9	7
TCGA-AG-3726	9	7	8	7
TCGA-EI-6512	9	7	8	7
TCGA-DC-6160	9	8	9	7
TCGA-AF-2693	9	8	9	8
TCGA-AG-3581	9	7	8	7
TCGA-AG-A026	9	7	8	6
TCGA-AG-4015	9	8	9	7
TCGA-AG-4022	9	7	9	7
TCGA-AG-A015	9	7	8	7
TCGA-G5-6641	9	7	9	7
TCGA-F5-6571	9	8	8	8
TCGA-AG-3612	9	7	8	7
TCGA-DC-6683	9	7	8	6
TCGA-AG-4005	9	7	8	7
TCGA-AF-3911	9	8	9	7
TCGA-EF-5830	9	7	8	7
TCGA-AG-3605	9	7	8	7
TCGA-AG-3732	9	8	9	8
TCGA-EI-6513	9	7	8	7
TCGA-AG-3586	9	8	9	8
TCGA-F5-6813	9	8	9	8
TCGA-AG-3896	9	8	9	7
TCGA-CI-6623	9	7	8	7
TCGA-AH-6547	9	8	8	7
TCGA-AG-A016	9	7	9	7
TCGA-AG-3582	9	8	8	7
TCGA-CL-5918	9	7	9	7
TCGA-AG-3892	9	9	9	9
TCGA-AG-3725	9	8	9	8
TCGA-AG-3878	9	8	9	8
TCGA-AG-4008	9	7	8	7
TCGA-AG-A01W	9	8	9	7
TCGA-F5-6861	9	7	8	6
TCGA-EF-5831	9	7	8	7
TCGA-AG-A02N	9	8	9	7
TCGA-DY-A1DD	9	7	8	6
TCGA-AG-3609	9	8	9	8
TCGA-AG-A014	9	7	8	7
TCGA-DY-A1DE	9	8	9	8
TCGA-AG-3580	9	8	9	7
TCGA-AG-3898	9	8	9	7
TCGA-AG-3583	9	8	9	7
TCGA-AF-6136	9	8	9	7
TCGA-AG-3575	9	9	9	8
TCGA-AF-4110	9	8	9	8
TCGA-AF-6672	9	8	9	7
TCGA-DC-6157	9	7	8	7
TCGA-DC-4745	9	7	9	7
TCGA-AG-3881	9	8	9	8
TCGA-AG-3883	9	8	9	8
TCGA-AG-A025	9	8	9	7
TCGA-AG-3893	9	8	9	7
TCGA-AG-A00Y	9	8	9	7
TCGA-AG-A00H	9	7	8	6
TCGA-EI-6882	9	8	8	7
TCGA-EI-6506	9	8	9	8
TCGA-AG-3902	9	9	9	9
TCGA-AF-A56L	9	7	8	7
TCGA-AG-3587	9	8	9	7
TCGA-AG-3594	9	9	9	8
TCGA-DY-A1DF	9	7	8	6
TCGA-F5-6465	9	8	8	8
TCGA-CI-6620	9	7	8	7
TCGA-EI-6884	9	8	9	7
TCGA-F5-6811	9	8	9	7
TCGA-AG-3727	9	8	8	7
TCGA-DC-5869	9	7	8	7
TCGA-BM-6198	9	8	9	8
TCGA-AG-A008	9	8	9	7
TCGA-G5-6233	9	8	9	7
TCGA-AG-A023	10	8	10	8
TCGA-EI-6883	10	8	9	8
TCGA-AG-A020	10	8	9	7
TCGA-DC-5337	10	8	9	8
TCGA-DC-6682	10	8	9	8
TCGA-AG-3599	10	9	10	8
TCGA-EI-6510	10	8	9	8
TCGA-AG-A01L	10	8	9	7
TCGA-AG-3728	10	9	10	9
TCGA-AG-3882	10	9	10	9
TCGA-AG-A02G	10	8	9	8
TCGA-AG-A032	10	8	10	8
TCGA-AG-3602	10	9	10	8
TCGA-AG-A036	10	8	10	8
TCGA-G5-6235	10	8	9	8
TCGA-AG-3608	10	9	10	8
TCGA-AG-3598	10	9	9	8
TCGA-AG-3611	10	9	10	8
TCGA-AG-3909	10	8	9	7
TCGA-DY-A1DG	10	9	10	8
TCGA-AG-3887	10	8	9	8
TCGA-AG-4007	10	8	9	8
TCGA-AF-2691	10	8	9	8
TCGA-AH-6544	10	9	10	8
TCGA-AG-3890	10	8	10	8
TCGA-CI-6622	10	8	9	7
TCGA-AG-A01J	10	8	9	7
TCGA-DC-4749	10	8	9	7
TCGA-AG-3591	10	8	9	8
TCGA-CL-4957	10	8	9	7
TCGA-F5-6812	10	8	9	8
TCGA-AG-3885	10	9	9	8
TCGA-AG-A02X	10	8	9	7
TCGA-AG-A00C	10	9	10	8
